# Supplementary material for: Genome-wide identification of germin-like proteins in peanut (Arachis hypogea L.) and expression analysis under different abiotic stresses
Source: Front Plant Sci. 2023 Jan 23;13:1044144. doi: 10.3389/fpls.2022.1044144 (PMC9901545; doi:10.3389/fpls.2022.1044144)
Supplement: Supplementary file 1 [file DataSheet_1.zip]

Archive with 14 entries (14 files):
- Image 1.pdf
- Data Sheet 4.xlsx
- Data Sheet 3.xlsx
- Data Sheet 2.xlsx
- Data Sheet 1.xlsx
- Table 9.xlsx
- Table 8.xlsx
- Table 7.xlsx
- Table 6.xlsx
- Table 5.docx
- Table 4.docx
- Table 3.docx
- Table 2.docx
- Table 1.docx
