# Supplementary material for: Genome-wide identification of germin-like proteins in peanut (Arachis hypogea L.) and expression analysis under different abiotic stresses
Source: Front Plant Sci. 2023 Jan 23;13:1044144. doi: 10.3389/fpls.2022.1044144 (PMC9901545; doi:10.3389/fpls.2022.1044144)
Supplement: Supplementary file 1 [file DataSheet_1.zip › Data Sheet 4.xlsx]

## Sheet: GO enrichment
Supplementary File 4. GO annotation in GLP proteins
Class	GO_Name	GO_ID	GO_Level	P_value	EnrichmentScore	HitsGenesCountsInSelectedSet	HitsGenesCountsInBackground	AllGenesCountsInSelectedSet	AllGenesCountsInBackground	GenesOfSelectedSetInGOterm
Biological process	response to stimulus	GO:0050896	2	3.20704e-08	2.11669	23	15425	23	32650	AhGLP66,AhGLP69,AhGLP82,AhGLP23,AhGLP30,AhGLP16,AhGLP19,AhGLP7,AhGLP67,AhGLP11,AhGLP70,AhGLP22,AhGLP1,AhGLP43,AhGLP68,AhGLP57,AhGLP21,AhGLP64,AhGLP47,AhGLP51,AhGLP34,AhGLP24,AhGLP20,
Biological process	biological_process	GO:0008150	0	1	1	23	32650	23	32650	AhGLP66,AhGLP69,AhGLP82,AhGLP23,AhGLP30,AhGLP16,AhGLP19,AhGLP7,AhGLP67,AhGLP11,AhGLP70,AhGLP22,AhGLP1,AhGLP43,AhGLP68,AhGLP57,AhGLP21,AhGLP64,AhGLP47,AhGLP51,AhGLP34,AhGLP24,AhGLP20,
Biological process	response to cytokinin	GO:0009735	6	3.33067e-16	37.6484	17	641	23	32650	AhGLP66,AhGLP69,AhGLP82,AhGLP23,AhGLP30,AhGLP19,AhGLP7,AhGLP67,AhGLP70,AhGLP22,AhGLP43,AhGLP68,AhGLP21,AhGLP64,AhGLP47,AhGLP24,AhGLP20,
Biological process	response to organic substance	GO:0010033	4	6.98004e-09	4.11118	17	5870	23	32650	AhGLP66,AhGLP69,AhGLP82,AhGLP23,AhGLP30,AhGLP19,AhGLP7,AhGLP67,AhGLP70,AhGLP22,AhGLP43,AhGLP68,AhGLP21,AhGLP64,AhGLP47,AhGLP24,AhGLP20,
Biological process	response to chemical	GO:0042221	3	3.37182e-06	2.75486	17	8760	23	32650	AhGLP66,AhGLP69,AhGLP82,AhGLP23,AhGLP30,AhGLP19,AhGLP7,AhGLP67,AhGLP70,AhGLP22,AhGLP43,AhGLP68,AhGLP21,AhGLP64,AhGLP47,AhGLP24,AhGLP20,
Biological process	response to endogenous stimulus	GO:0009719	3	3.01946e-10	5.00677	17	4820	23	32650	AhGLP66,AhGLP69,AhGLP82,AhGLP23,AhGLP30,AhGLP19,AhGLP7,AhGLP67,AhGLP70,AhGLP22,AhGLP43,AhGLP68,AhGLP21,AhGLP64,AhGLP47,AhGLP24,AhGLP20,
Biological process	response to hormone	GO:0009725	5	1.82258e-10	5.16648	17	4671	23	32650	AhGLP66,AhGLP69,AhGLP82,AhGLP23,AhGLP30,AhGLP19,AhGLP7,AhGLP67,AhGLP70,AhGLP22,AhGLP43,AhGLP68,AhGLP21,AhGLP64,AhGLP47,AhGLP24,AhGLP20,
Biological process	reproduction	GO:0000003	2	4.46921e-08	4.45843	15	4776	23	32650	AhGLP66,AhGLP69,AhGLP23,AhGLP30,AhGLP19,AhGLP7,AhGLP67,AhGLP70,AhGLP22,AhGLP68,AhGLP21,AhGLP64,AhGLP47,AhGLP24,AhGLP20,
Biological process	cellular process	GO:0009987	2	0.999457	0.735069	15	28968	23	32650	AhGLP66,AhGLP69,AhGLP23,AhGLP30,AhGLP19,AhGLP7,AhGLP67,AhGLP70,AhGLP22,AhGLP68,AhGLP21,AhGLP64,AhGLP47,AhGLP24,AhGLP20,
Biological process	cellular response to stimulus	GO:0051716	3	0.000116888	2.45288	15	8681	23	32650	AhGLP66,AhGLP69,AhGLP23,AhGLP30,AhGLP19,AhGLP7,AhGLP67,AhGLP70,AhGLP22,AhGLP68,AhGLP21,AhGLP64,AhGLP47,AhGLP24,AhGLP20,
Biological process	response to abscisic acid	GO:0009737	6	1.31006e-14	12.7582	15	1669	23	32650	AhGLP66,AhGLP69,AhGLP23,AhGLP30,AhGLP19,AhGLP7,AhGLP67,AhGLP70,AhGLP22,AhGLP68,AhGLP21,AhGLP64,AhGLP47,AhGLP24,AhGLP20,
Biological process	reproductive process	GO:0022414	2	4.23068e-08	4.47624	15	4757	23	32650	AhGLP66,AhGLP69,AhGLP23,AhGLP30,AhGLP19,AhGLP7,AhGLP67,AhGLP70,AhGLP22,AhGLP68,AhGLP21,AhGLP64,AhGLP47,AhGLP24,AhGLP20,
Biological process	anatomical structure maturation	GO:0071695	4	4.44089e-16	39.1424	15	544	23	32650	AhGLP66,AhGLP69,AhGLP23,AhGLP30,AhGLP19,AhGLP7,AhGLP67,AhGLP70,AhGLP22,AhGLP68,AhGLP21,AhGLP64,AhGLP47,AhGLP24,AhGLP20,
Biological process	cellular response to organic substance	GO:0071310	5	8.97579e-11	6.94051	15	3068	23	32650	AhGLP66,AhGLP69,AhGLP23,AhGLP30,AhGLP19,AhGLP7,AhGLP67,AhGLP70,AhGLP22,AhGLP68,AhGLP21,AhGLP64,AhGLP47,AhGLP24,AhGLP20,
Biological process	reproductive system development	GO:0061458	5	7.89725e-10	5.95455	15	3576	23	32650	AhGLP66,AhGLP69,AhGLP23,AhGLP30,AhGLP19,AhGLP7,AhGLP67,AhGLP70,AhGLP22,AhGLP68,AhGLP21,AhGLP64,AhGLP47,AhGLP24,AhGLP20,
Biological process	response to alcohol	GO:0097305	5	2.43139e-14	12.2517	15	1738	23	32650	AhGLP66,AhGLP69,AhGLP23,AhGLP30,AhGLP19,AhGLP7,AhGLP67,AhGLP70,AhGLP22,AhGLP68,AhGLP21,AhGLP64,AhGLP47,AhGLP24,AhGLP20,
Biological process	cellular response to oxygen-containing compound	GO:1901701	5	5.50782e-13	9.88555	15	2154	23	32650	AhGLP66,AhGLP69,AhGLP23,AhGLP30,AhGLP19,AhGLP7,AhGLP67,AhGLP70,AhGLP22,AhGLP68,AhGLP21,AhGLP64,AhGLP47,AhGLP24,AhGLP20,
Biological process	response to oxygen-containing compound	GO:1901700	4	4.49503e-08	4.45657	15	4778	23	32650	AhGLP66,AhGLP69,AhGLP23,AhGLP30,AhGLP19,AhGLP7,AhGLP67,AhGLP70,AhGLP22,AhGLP68,AhGLP21,AhGLP64,AhGLP47,AhGLP24,AhGLP20,
Biological process	cellular response to alcohol	GO:0097306	6	3.33067e-16	28.3535	15	751	23	32650	AhGLP66,AhGLP69,AhGLP23,AhGLP30,AhGLP19,AhGLP7,AhGLP67,AhGLP70,AhGLP22,AhGLP68,AhGLP21,AhGLP64,AhGLP47,AhGLP24,AhGLP20,
Biological process	fruit development	GO:0010154	5	6.19504e-14	11.4852	15	1854	23	32650	AhGLP66,AhGLP69,AhGLP23,AhGLP30,AhGLP19,AhGLP7,AhGLP67,AhGLP70,AhGLP22,AhGLP68,AhGLP21,AhGLP64,AhGLP47,AhGLP24,AhGLP20,
Biological process	cellular response to abscisic acid stimulus	GO:0071215	7	3.33067e-16	28.3913	15	750	23	32650	AhGLP66,AhGLP69,AhGLP23,AhGLP30,AhGLP19,AhGLP7,AhGLP67,AhGLP70,AhGLP22,AhGLP68,AhGLP21,AhGLP64,AhGLP47,AhGLP24,AhGLP20,
Biological process	cellular response to acid chemical	GO:0071229	5	1.11022e-16	19.9377	15	1068	23	32650	AhGLP66,AhGLP69,AhGLP23,AhGLP30,AhGLP19,AhGLP7,AhGLP67,AhGLP70,AhGLP22,AhGLP68,AhGLP21,AhGLP64,AhGLP47,AhGLP24,AhGLP20,
Biological process	seed development	GO:0048316	5	3.34177e-14	11.9761	15	1778	23	32650	AhGLP66,AhGLP69,AhGLP23,AhGLP30,AhGLP19,AhGLP7,AhGLP67,AhGLP70,AhGLP22,AhGLP68,AhGLP21,AhGLP64,AhGLP47,AhGLP24,AhGLP20,
Biological process	developmental process involved in reproduction	GO:0003006	3	8.86126e-09	5.01141	15	4249	23	32650	AhGLP66,AhGLP69,AhGLP23,AhGLP30,AhGLP19,AhGLP7,AhGLP67,AhGLP70,AhGLP22,AhGLP68,AhGLP21,AhGLP64,AhGLP47,AhGLP24,AhGLP20,
Biological process	post-embryonic development	GO:0009791	3	2.67152e-08	4.62801	15	4601	23	32650	AhGLP66,AhGLP69,AhGLP23,AhGLP30,AhGLP19,AhGLP7,AhGLP67,AhGLP70,AhGLP22,AhGLP68,AhGLP21,AhGLP64,AhGLP47,AhGLP24,AhGLP20,
Biological process	seed maturation	GO:0010431	5	2.22045e-16	121.677	15	175	23	32650	AhGLP66,AhGLP69,AhGLP23,AhGLP30,AhGLP19,AhGLP7,AhGLP67,AhGLP70,AhGLP22,AhGLP68,AhGLP21,AhGLP64,AhGLP47,AhGLP24,AhGLP20,
Biological process	developmental maturation	GO:0021700	3	2.22045e-16	35.4891	15	600	23	32650	AhGLP66,AhGLP69,AhGLP23,AhGLP30,AhGLP19,AhGLP7,AhGLP67,AhGLP70,AhGLP22,AhGLP68,AhGLP21,AhGLP64,AhGLP47,AhGLP24,AhGLP20,
Biological process	cellular response to endogenous stimulus	GO:0071495	4	7.44982e-12	8.25649	15	2579	23	32650	AhGLP66,AhGLP69,AhGLP23,AhGLP30,AhGLP19,AhGLP7,AhGLP67,AhGLP70,AhGLP22,AhGLP68,AhGLP21,AhGLP64,AhGLP47,AhGLP24,AhGLP20,
Biological process	response to lipid	GO:0033993	5	1.99607e-11	7.70944	15	2762	23	32650	AhGLP66,AhGLP69,AhGLP23,AhGLP30,AhGLP19,AhGLP7,AhGLP67,AhGLP70,AhGLP22,AhGLP68,AhGLP21,AhGLP64,AhGLP47,AhGLP24,AhGLP20,
Biological process	response to acid chemical	GO:0001101	4	1.54357e-10	6.68135	15	3187	23	32650	AhGLP66,AhGLP69,AhGLP23,AhGLP30,AhGLP19,AhGLP7,AhGLP67,AhGLP70,AhGLP22,AhGLP68,AhGLP21,AhGLP64,AhGLP47,AhGLP24,AhGLP20,
Biological process	anatomical structure development	GO:0048856	3	0.000102264	2.47945	15	8588	23	32650	AhGLP66,AhGLP69,AhGLP23,AhGLP30,AhGLP19,AhGLP7,AhGLP67,AhGLP70,AhGLP22,AhGLP68,AhGLP21,AhGLP64,AhGLP47,AhGLP24,AhGLP20,
Biological process	system development	GO:0048731	4	5.48246e-07	3.70837	15	5742	23	32650	AhGLP66,AhGLP69,AhGLP23,AhGLP30,AhGLP19,AhGLP7,AhGLP67,AhGLP70,AhGLP22,AhGLP68,AhGLP21,AhGLP64,AhGLP47,AhGLP24,AhGLP20,
Biological process	reproductive structure development	GO:0048608	4	7.89725e-10	5.95455	15	3576	23	32650	AhGLP66,AhGLP69,AhGLP23,AhGLP30,AhGLP19,AhGLP7,AhGLP67,AhGLP70,AhGLP22,AhGLP68,AhGLP21,AhGLP64,AhGLP47,AhGLP24,AhGLP20,
Biological process	multicellular organismal reproductive process	GO:0048609	3	0	36.9678	15	576	23	32650	AhGLP66,AhGLP69,AhGLP23,AhGLP30,AhGLP19,AhGLP7,AhGLP67,AhGLP70,AhGLP22,AhGLP68,AhGLP21,AhGLP64,AhGLP47,AhGLP24,AhGLP20,
Biological process	cellular response to lipid	GO:0071396	6	3.44169e-15	13.9905	15	1522	23	32650	AhGLP66,AhGLP69,AhGLP23,AhGLP30,AhGLP19,AhGLP7,AhGLP67,AhGLP70,AhGLP22,AhGLP68,AhGLP21,AhGLP64,AhGLP47,AhGLP24,AhGLP20,
Biological process	cellular response to chemical stimulus	GO:0070887	4	2.36073e-08	4.66962	15	4560	23	32650	AhGLP66,AhGLP69,AhGLP23,AhGLP30,AhGLP19,AhGLP7,AhGLP67,AhGLP70,AhGLP22,AhGLP68,AhGLP21,AhGLP64,AhGLP47,AhGLP24,AhGLP20,
Biological process	cellular response to hormone stimulus	GO:0032870	6	2.73581e-12	8.85016	15	2406	23	32650	AhGLP66,AhGLP69,AhGLP23,AhGLP30,AhGLP19,AhGLP7,AhGLP67,AhGLP70,AhGLP22,AhGLP68,AhGLP21,AhGLP64,AhGLP47,AhGLP24,AhGLP20,
Biological process	multicellular organism development	GO:0007275	4	1.20699e-05	2.9342	15	7257	23	32650	AhGLP66,AhGLP69,AhGLP23,AhGLP30,AhGLP19,AhGLP7,AhGLP67,AhGLP70,AhGLP22,AhGLP68,AhGLP21,AhGLP64,AhGLP47,AhGLP24,AhGLP20,
Biological process	multicellular organismal process	GO:0032501	2	5.06253e-05	2.62267	15	8119	23	32650	AhGLP66,AhGLP69,AhGLP23,AhGLP30,AhGLP19,AhGLP7,AhGLP67,AhGLP70,AhGLP22,AhGLP68,AhGLP21,AhGLP64,AhGLP47,AhGLP24,AhGLP20,
Biological process	developmental process	GO:0032502	2	0.000206014	2.34252	15	9090	23	32650	AhGLP66,AhGLP69,AhGLP23,AhGLP30,AhGLP19,AhGLP7,AhGLP67,AhGLP70,AhGLP22,AhGLP68,AhGLP21,AhGLP64,AhGLP47,AhGLP24,AhGLP20,
Biological process	multicellular organism reproduction	GO:0032504	3	0	33.1158	15	643	23	32650	AhGLP66,AhGLP69,AhGLP23,AhGLP30,AhGLP19,AhGLP7,AhGLP67,AhGLP70,AhGLP22,AhGLP68,AhGLP21,AhGLP64,AhGLP47,AhGLP24,AhGLP20,
Biological process	biological process involved in interspecies interaction between organisms	GO:0044419	2	0.00248224	3.11907	8	3641	23	32650	AhGLP82,AhGLP16,AhGLP11,AhGLP1,AhGLP43,AhGLP57,AhGLP51,AhGLP34,
Biological process	response to external stimulus	GO:0009605	3	0.0138469	2.35564	8	4821	23	32650	AhGLP82,AhGLP16,AhGLP11,AhGLP1,AhGLP43,AhGLP57,AhGLP51,AhGLP34,
Biological process	response to biotic stimulus	GO:0009607	3	0.00196136	3.23548	8	3510	23	32650	AhGLP82,AhGLP16,AhGLP11,AhGLP1,AhGLP43,AhGLP57,AhGLP51,AhGLP34,
Biological process	defense response to fungus	GO:0050832	7	9.48134e-08	12.8613	8	883	23	32650	AhGLP82,AhGLP16,AhGLP11,AhGLP1,AhGLP43,AhGLP57,AhGLP51,AhGLP34,
Biological process	response to fungus	GO:0009620	6	5.08957e-07	10.3147	8	1101	23	32650	AhGLP82,AhGLP16,AhGLP11,AhGLP1,AhGLP43,AhGLP57,AhGLP51,AhGLP34,
Biological process	response to stress	GO:0006950	3	0.207708	1.37189	8	8278	23	32650	AhGLP82,AhGLP16,AhGLP11,AhGLP1,AhGLP43,AhGLP57,AhGLP51,AhGLP34,
Biological process	defense response	GO:0006952	4	0.000828301	3.68958	8	3078	23	32650	AhGLP82,AhGLP16,AhGLP11,AhGLP1,AhGLP43,AhGLP57,AhGLP51,AhGLP34,
Biological process	response to external biotic stimulus	GO:0043207	4	0.00191843	3.24658	8	3498	23	32650	AhGLP82,AhGLP16,AhGLP11,AhGLP1,AhGLP43,AhGLP57,AhGLP51,AhGLP34,
Biological process	defense response to other organism	GO:0098542	6	0.000340165	4.20924	8	2698	23	32650	AhGLP82,AhGLP16,AhGLP11,AhGLP1,AhGLP43,AhGLP57,AhGLP51,AhGLP34,
Biological process	obsolete multi-organism process	GO:0051704	0	0.00475084	2.81381	8	4036	23	32650	AhGLP82,AhGLP16,AhGLP11,AhGLP1,AhGLP43,AhGLP57,AhGLP51,AhGLP34,
Biological process	response to other organism	GO:0051707	5	0.00188674	3.25495	8	3489	23	32650	AhGLP82,AhGLP16,AhGLP11,AhGLP1,AhGLP43,AhGLP57,AhGLP51,AhGLP34,
Biological process	response to virus	GO:0009615	6	0.0198138	9.18812	2	309	23	32650	AhGLP82,AhGLP43,
Cellular Component	cellular_component	GO:0005575	0	1	1	47	32461	47	32461	AhGLP66,AhGLP52,AhGLP69,AhGLP82,AhGLP5,AhGLP23,AhGLP30,AhGLP45,AhGLP19,AhGLP12,AhGLP31,AhGLP79,AhGLP7,AhGLP67,AhGLP37,AhGLP11,AhGLP35,AhGLP70,AhGLP44,AhGLP22,AhGLP1,AhGLP81,AhGLP39,AhGLP43,AhGLP77,AhGLP36,AhGLP3,AhGLP68,AhGLP41,AhGLP21,AhGLP64,AhGLP73,AhGLP76,AhGLP47,AhGLP75,AhGLP50,AhGLP51,AhGLP59,AhGLP71,AhGLP84,AhGLP4,AhGLP34,AhGLP58,AhGLP24,AhGLP20,AhGLP72,AhGLP38,
Cellular Component	cellular anatomical entity	GO:0110165	2	0.972838	1.00059	47	32442	47	32461	AhGLP66,AhGLP52,AhGLP69,AhGLP82,AhGLP5,AhGLP23,AhGLP30,AhGLP45,AhGLP19,AhGLP12,AhGLP31,AhGLP79,AhGLP7,AhGLP67,AhGLP37,AhGLP11,AhGLP35,AhGLP70,AhGLP44,AhGLP22,AhGLP1,AhGLP81,AhGLP39,AhGLP43,AhGLP77,AhGLP36,AhGLP3,AhGLP68,AhGLP41,AhGLP21,AhGLP64,AhGLP73,AhGLP76,AhGLP47,AhGLP75,AhGLP50,AhGLP51,AhGLP59,AhGLP71,AhGLP84,AhGLP4,AhGLP34,AhGLP58,AhGLP24,AhGLP20,AhGLP72,AhGLP38,
Cellular Component	obsolete cell part	GO:0044464	0	0.999777	0.896081	41	31601	47	32461	AhGLP66,AhGLP52,AhGLP69,AhGLP82,AhGLP5,AhGLP23,AhGLP30,AhGLP45,AhGLP19,AhGLP12,AhGLP79,AhGLP7,AhGLP67,AhGLP37,AhGLP35,AhGLP70,AhGLP44,AhGLP22,AhGLP81,AhGLP39,AhGLP43,AhGLP77,AhGLP36,AhGLP3,AhGLP68,AhGLP41,AhGLP21,AhGLP64,AhGLP73,AhGLP76,AhGLP47,AhGLP75,AhGLP50,AhGLP71,AhGLP84,AhGLP4,AhGLP58,AhGLP24,AhGLP20,AhGLP72,AhGLP38,
Cellular Component	obsolete cell	GO:0005623	0	0.999777	0.896081	41	31601	47	32461	AhGLP66,AhGLP52,AhGLP69,AhGLP82,AhGLP5,AhGLP23,AhGLP30,AhGLP45,AhGLP19,AhGLP12,AhGLP79,AhGLP7,AhGLP67,AhGLP37,AhGLP35,AhGLP70,AhGLP44,AhGLP22,AhGLP81,AhGLP39,AhGLP43,AhGLP77,AhGLP36,AhGLP3,AhGLP68,AhGLP41,AhGLP21,AhGLP64,AhGLP73,AhGLP76,AhGLP47,AhGLP75,AhGLP50,AhGLP71,AhGLP84,AhGLP4,AhGLP58,AhGLP24,AhGLP20,AhGLP72,AhGLP38,
Cellular Component	cell periphery	GO:0071944	3	5.63663e-05	2.00616	26	8951	47	32461	AhGLP52,AhGLP82,AhGLP5,AhGLP45,AhGLP12,AhGLP79,AhGLP37,AhGLP35,AhGLP44,AhGLP81,AhGLP39,AhGLP43,AhGLP77,AhGLP36,AhGLP3,AhGLP41,AhGLP73,AhGLP76,AhGLP75,AhGLP50,AhGLP71,AhGLP84,AhGLP4,AhGLP58,AhGLP72,AhGLP38,
Cellular Component	external encapsulating structure	GO:0030312	3	0	12.5224	26	1434	47	32461	AhGLP52,AhGLP82,AhGLP5,AhGLP45,AhGLP12,AhGLP79,AhGLP37,AhGLP35,AhGLP44,AhGLP81,AhGLP39,AhGLP43,AhGLP77,AhGLP36,AhGLP3,AhGLP41,AhGLP73,AhGLP76,AhGLP75,AhGLP50,AhGLP71,AhGLP84,AhGLP4,AhGLP58,AhGLP72,AhGLP38,
Cellular Component	cell wall	GO:0005618	4	3.33067e-16	12.7356	26	1410	47	32461	AhGLP52,AhGLP82,AhGLP5,AhGLP45,AhGLP12,AhGLP79,AhGLP37,AhGLP35,AhGLP44,AhGLP81,AhGLP39,AhGLP43,AhGLP77,AhGLP36,AhGLP3,AhGLP41,AhGLP73,AhGLP76,AhGLP75,AhGLP50,AhGLP71,AhGLP84,AhGLP4,AhGLP58,AhGLP72,AhGLP38,
Cellular Component	aleurone grain	GO:0033095	8	0	355.794	17	33	47	32461	AhGLP66,AhGLP69,AhGLP82,AhGLP23,AhGLP30,AhGLP19,AhGLP7,AhGLP67,AhGLP70,AhGLP22,AhGLP43,AhGLP68,AhGLP21,AhGLP64,AhGLP47,AhGLP24,AhGLP20,
Cellular Component	obsolete intracellular part	GO:0044424	0	1	0.431646	17	27201	47	32461	AhGLP66,AhGLP69,AhGLP82,AhGLP23,AhGLP30,AhGLP19,AhGLP7,AhGLP67,AhGLP70,AhGLP22,AhGLP43,AhGLP68,AhGLP21,AhGLP64,AhGLP47,AhGLP24,AhGLP20,
Cellular Component	vacuole	GO:0005773	6	7.37306e-08	4.44238	17	2643	47	32461	AhGLP66,AhGLP69,AhGLP82,AhGLP23,AhGLP30,AhGLP19,AhGLP7,AhGLP67,AhGLP70,AhGLP22,AhGLP43,AhGLP68,AhGLP21,AhGLP64,AhGLP47,AhGLP24,AhGLP20,
Cellular Component	organelle	GO:0043226	3	1	0.487369	17	24091	47	32461	AhGLP66,AhGLP69,AhGLP82,AhGLP23,AhGLP30,AhGLP19,AhGLP7,AhGLP67,AhGLP70,AhGLP22,AhGLP43,AhGLP68,AhGLP21,AhGLP64,AhGLP47,AhGLP24,AhGLP20,
Cellular Component	membrane-bounded organelle	GO:0043227	4	1	0.505586	17	23223	47	32461	AhGLP66,AhGLP69,AhGLP82,AhGLP23,AhGLP30,AhGLP19,AhGLP7,AhGLP67,AhGLP70,AhGLP22,AhGLP43,AhGLP68,AhGLP21,AhGLP64,AhGLP47,AhGLP24,AhGLP20,
Cellular Component	obsolete cytoplasmic part	GO:0044444	0	0.995972	0.665828	17	17634	47	32461	AhGLP66,AhGLP69,AhGLP82,AhGLP23,AhGLP30,AhGLP19,AhGLP7,AhGLP67,AhGLP70,AhGLP22,AhGLP43,AhGLP68,AhGLP21,AhGLP64,AhGLP47,AhGLP24,AhGLP20,
Cellular Component	intracellular organelle	GO:0043229	4	1	0.489421	17	23990	47	32461	AhGLP66,AhGLP69,AhGLP82,AhGLP23,AhGLP30,AhGLP19,AhGLP7,AhGLP67,AhGLP70,AhGLP22,AhGLP43,AhGLP68,AhGLP21,AhGLP64,AhGLP47,AhGLP24,AhGLP20,
Cellular Component	intracellular membrane-bounded organelle	GO:0043231	5	1	0.508212	17	23103	47	32461	AhGLP66,AhGLP69,AhGLP82,AhGLP23,AhGLP30,AhGLP19,AhGLP7,AhGLP67,AhGLP70,AhGLP22,AhGLP43,AhGLP68,AhGLP21,AhGLP64,AhGLP47,AhGLP24,AhGLP20,
Cellular Component	cytoplasm	GO:0005737	3	0.999941	0.575888	17	20388	47	32461	AhGLP66,AhGLP69,AhGLP82,AhGLP23,AhGLP30,AhGLP19,AhGLP7,AhGLP67,AhGLP70,AhGLP22,AhGLP43,AhGLP68,AhGLP21,AhGLP64,AhGLP47,AhGLP24,AhGLP20,
Cellular Component	intracellular vesicle	GO:0097708	6	5.41349e-11	7.15928	17	1640	47	32461	AhGLP66,AhGLP69,AhGLP82,AhGLP23,AhGLP30,AhGLP19,AhGLP7,AhGLP67,AhGLP70,AhGLP22,AhGLP43,AhGLP68,AhGLP21,AhGLP64,AhGLP47,AhGLP24,AhGLP20,
Cellular Component	vesicle	GO:0031982	5	1.21986e-10	6.79468	17	1728	47	32461	AhGLP66,AhGLP69,AhGLP82,AhGLP23,AhGLP30,AhGLP19,AhGLP7,AhGLP67,AhGLP70,AhGLP22,AhGLP43,AhGLP68,AhGLP21,AhGLP64,AhGLP47,AhGLP24,AhGLP20,
Cellular Component	cytoplasmic vesicle	GO:0031410	7	4.82776e-11	7.21205	17	1628	47	32461	AhGLP66,AhGLP69,AhGLP82,AhGLP23,AhGLP30,AhGLP19,AhGLP7,AhGLP67,AhGLP70,AhGLP22,AhGLP43,AhGLP68,AhGLP21,AhGLP64,AhGLP47,AhGLP24,AhGLP20,
Cellular Component	intracellular anatomical structure	GO:0005622	3	1	0.430176	17	27294	47	32461	AhGLP66,AhGLP69,AhGLP82,AhGLP23,AhGLP30,AhGLP19,AhGLP7,AhGLP67,AhGLP70,AhGLP22,AhGLP43,AhGLP68,AhGLP21,AhGLP64,AhGLP47,AhGLP24,AhGLP20,
Cellular Component	symplast	GO:0055044	3	0.45998	1.15398	4	2394	47	32461	AhGLP11,AhGLP1,AhGLP51,AhGLP34,
Cellular Component	extracellular region	GO:0005576	3	0.0913306	2.33528	4	1183	47	32461	AhGLP52,AhGLP12,AhGLP76,AhGLP38,
Cellular Component	anchoring junction	GO:0070161	4	0.472047	1.13642	4	2431	47	32461	AhGLP11,AhGLP1,AhGLP51,AhGLP34,
Cellular Component	cell-cell junction	GO:0005911	5	0.472047	1.13642	4	2431	47	32461	AhGLP11,AhGLP1,AhGLP51,AhGLP34,
Cellular Component	plasmodesma	GO:0009506	6	0.45998	1.15398	4	2394	47	32461	AhGLP11,AhGLP1,AhGLP51,AhGLP34,
Cellular Component	cell junction	GO:0030054	3	0.506738	1.08808	4	2539	47	32461	AhGLP11,AhGLP1,AhGLP51,AhGLP34,
Cellular Component	apoplast	GO:0048046	4	0.0182161	3.95793	4	698	47	32461	AhGLP52,AhGLP12,AhGLP76,AhGLP38,
Cellular Component	membrane	GO:0016020	3	1	0.108279	2	12757	47	32461	AhGLP31,AhGLP59,
Cellular Component	plant-type cell wall	GO:0009505	5	0.252019	2.06784	2	668	47	32461	AhGLP82,AhGLP43,
Molecular Function	molecular_function	GO:0003674	0	1	1	17	27928	17	27928	AhGLP66,AhGLP69,AhGLP23,AhGLP30,AhGLP19,AhGLP31,AhGLP7,AhGLP67,AhGLP70,AhGLP22,AhGLP68,AhGLP21,AhGLP64,AhGLP47,AhGLP59,AhGLP24,AhGLP20,
Molecular Function	nutrient reservoir activity	GO:0045735	2	1.11022e-16	912.68	15	27	17	27928	AhGLP66,AhGLP69,AhGLP23,AhGLP30,AhGLP19,AhGLP7,AhGLP67,AhGLP70,AhGLP22,AhGLP68,AhGLP21,AhGLP64,AhGLP47,AhGLP24,AhGLP20,
Molecular Function	binding	GO:0005488	2	0.999534	0.257133	2	12778	17	27928	AhGLP31,AhGLP59,
Molecular Function	IgE binding	GO:0019863	5	7.99846e-05	149.348	2	22	17	27928	AhGLP31,AhGLP59,
Molecular Function	immunoglobulin binding	GO:0019865	4	7.99846e-05	149.348	2	22	17	27928	AhGLP31,AhGLP59,
Molecular Function	protein-containing complex binding	GO:0044877	3	0.052016	5.39515	2	609	17	27928	AhGLP31,AhGLP59,

## Sheet: Highly enriched GO
Supplementary File 4. Highly enriched GO terms in GLP proteins
Class	GO_Name	GO_ID	GO_Level	P_value	EnrichmentScore	HitsGenesCountsInSelectedSet	HitsGenesCountsInBackground	AllGenesCountsInSelectedSet	AllGenesCountsInBackground	GenesOfSelectedSetInGOterm	corrected p-value(BH method)
Cellular component	external encapsulating structure	GO:0030312	3	0	12.5224	26	1434	47	32461	AhGLP52,AhGLP82,AhGLP5,AhGLP45,AhGLP12,AhGLP79,AhGLP37,AhGLP35,AhGLP44,AhGLP81,AhGLP39,AhGLP43,AhGLP77,AhGLP36,AhGLP3,AhGLP41,AhGLP73,AhGLP76,AhGLP75,AhGLP50,AhGLP71,AhGLP84,AhGLP4,AhGLP58,AhGLP72,AhGLP38,	0
Cellular component	cell wall	GO:0005618	4	3.33067e-16	12.7356	26	1410	47	32461	AhGLP52,AhGLP82,AhGLP5,AhGLP45,AhGLP12,AhGLP79,AhGLP37,AhGLP35,AhGLP44,AhGLP81,AhGLP39,AhGLP43,AhGLP77,AhGLP36,AhGLP3,AhGLP41,AhGLP73,AhGLP76,AhGLP75,AhGLP50,AhGLP71,AhGLP84,AhGLP4,AhGLP58,AhGLP72,AhGLP38,	3.21965e-15
Cellular component	cell periphery	GO:0071944	3	5.63663e-05	2.00616	26	8951	47	32461	AhGLP52,AhGLP82,AhGLP5,AhGLP45,AhGLP12,AhGLP79,AhGLP37,AhGLP35,AhGLP44,AhGLP81,AhGLP39,AhGLP43,AhGLP77,AhGLP36,AhGLP3,AhGLP41,AhGLP73,AhGLP76,AhGLP75,AhGLP50,AhGLP71,AhGLP84,AhGLP4,AhGLP58,AhGLP72,AhGLP38,	0.000204328
Biological process	response to stimulus	GO:0050896	2	3.20704e-08	2.11669	23	15425	23	32650	AhGLP66,AhGLP69,AhGLP82,AhGLP23,AhGLP30,AhGLP16,AhGLP19,AhGLP7,AhGLP67,AhGLP11,AhGLP70,AhGLP22,AhGLP1,AhGLP43,AhGLP68,AhGLP57,AhGLP21,AhGLP64,AhGLP47,AhGLP51,AhGLP34,AhGLP24,AhGLP20,	5.86115e-08
Cellular component	aleurone grain	GO:0033095	8	0	355.794	17	33	47	32461	AhGLP66,AhGLP69,AhGLP82,AhGLP23,AhGLP30,AhGLP19,AhGLP7,AhGLP67,AhGLP70,AhGLP22,AhGLP43,AhGLP68,AhGLP21,AhGLP64,AhGLP47,AhGLP24,AhGLP20,	0
Cellular component	cytoplasmic vesicle	GO:0031410	7	4.82776e-11	7.21205	17	1628	47	32461	AhGLP66,AhGLP69,AhGLP82,AhGLP23,AhGLP30,AhGLP19,AhGLP7,AhGLP67,AhGLP70,AhGLP22,AhGLP43,AhGLP68,AhGLP21,AhGLP64,AhGLP47,AhGLP24,AhGLP20,	3.50013e-10
Cellular component	intracellular vesicle	GO:0097708	6	5.41349e-11	7.15928	17	1640	47	32461	AhGLP66,AhGLP69,AhGLP82,AhGLP23,AhGLP30,AhGLP19,AhGLP7,AhGLP67,AhGLP70,AhGLP22,AhGLP43,AhGLP68,AhGLP21,AhGLP64,AhGLP47,AhGLP24,AhGLP20,	3.13983e-10
Cellular component	vesicle	GO:0031982	5	1.21986e-10	6.79468	17	1728	47	32461	AhGLP66,AhGLP69,AhGLP82,AhGLP23,AhGLP30,AhGLP19,AhGLP7,AhGLP67,AhGLP70,AhGLP22,AhGLP43,AhGLP68,AhGLP21,AhGLP64,AhGLP47,AhGLP24,AhGLP20,	5.896e-10
Cellular component	vacuole	GO:0005773	6	7.37306e-08	4.44238	17	2643	47	32461	AhGLP66,AhGLP69,AhGLP82,AhGLP23,AhGLP30,AhGLP19,AhGLP7,AhGLP67,AhGLP70,AhGLP22,AhGLP43,AhGLP68,AhGLP21,AhGLP64,AhGLP47,AhGLP24,AhGLP20,	3.05455e-07
Biological process	response to cytokinin	GO:0009735	6	3.33067e-16	37.6484	17	641	23	32650	AhGLP66,AhGLP69,AhGLP82,AhGLP23,AhGLP30,AhGLP19,AhGLP7,AhGLP67,AhGLP70,AhGLP22,AhGLP43,AhGLP68,AhGLP21,AhGLP64,AhGLP47,AhGLP24,AhGLP20,	2.94209e-15
Biological process	response to hormone	GO:0009725	5	1.82258e-10	5.16648	17	4671	23	32650	AhGLP66,AhGLP69,AhGLP82,AhGLP23,AhGLP30,AhGLP19,AhGLP7,AhGLP67,AhGLP70,AhGLP22,AhGLP43,AhGLP68,AhGLP21,AhGLP64,AhGLP47,AhGLP24,AhGLP20,	4.59984e-10
Biological process	response to endogenous stimulus	GO:0009719	3	3.01946e-10	5.00677	17	4820	23	32650	AhGLP66,AhGLP69,AhGLP82,AhGLP23,AhGLP30,AhGLP19,AhGLP7,AhGLP67,AhGLP70,AhGLP22,AhGLP43,AhGLP68,AhGLP21,AhGLP64,AhGLP47,AhGLP24,AhGLP20,	7.27415e-10
Biological process	response to organic substance	GO:0010033	4	6.98004e-09	4.11118	17	5870	23	32650	AhGLP66,AhGLP69,AhGLP82,AhGLP23,AhGLP30,AhGLP19,AhGLP7,AhGLP67,AhGLP70,AhGLP22,AhGLP43,AhGLP68,AhGLP21,AhGLP64,AhGLP47,AhGLP24,AhGLP20,	1.47977e-08
Biological process	response to chemical	GO:0042221	3	3.37182e-06	2.75486	17	8760	23	32650	AhGLP66,AhGLP69,AhGLP82,AhGLP23,AhGLP30,AhGLP19,AhGLP7,AhGLP67,AhGLP70,AhGLP22,AhGLP43,AhGLP68,AhGLP21,AhGLP64,AhGLP47,AhGLP24,AhGLP20,	4.96407e-06
Molecular function	nutrient reservoir activity	GO:0045735	2	1.11022e-16	912.68	15	27	17	27928	AhGLP66,AhGLP69,AhGLP23,AhGLP30,AhGLP19,AhGLP7,AhGLP67,AhGLP70,AhGLP22,AhGLP68,AhGLP21,AhGLP64,AhGLP47,AhGLP24,AhGLP20,	6.66134e-16
Biological process	multicellular organismal reproductive process	GO:0048609	3	0	36.9678	15	576	23	32650	AhGLP66,AhGLP69,AhGLP23,AhGLP30,AhGLP19,AhGLP7,AhGLP67,AhGLP70,AhGLP22,AhGLP68,AhGLP21,AhGLP64,AhGLP47,AhGLP24,AhGLP20,	0
Biological process	multicellular organism reproduction	GO:0032504	3	0	33.1158	15	643	23	32650	AhGLP66,AhGLP69,AhGLP23,AhGLP30,AhGLP19,AhGLP7,AhGLP67,AhGLP70,AhGLP22,AhGLP68,AhGLP21,AhGLP64,AhGLP47,AhGLP24,AhGLP20,	0
Biological process	cellular response to acid chemical	GO:0071229	5	1.11022e-16	19.9377	15	1068	23	32650	AhGLP66,AhGLP69,AhGLP23,AhGLP30,AhGLP19,AhGLP7,AhGLP67,AhGLP70,AhGLP22,AhGLP68,AhGLP21,AhGLP64,AhGLP47,AhGLP24,AhGLP20,	1.96139e-15
Biological process	seed maturation	GO:0010431	5	2.22045e-16	121.677	15	175	23	32650	AhGLP66,AhGLP69,AhGLP23,AhGLP30,AhGLP19,AhGLP7,AhGLP67,AhGLP70,AhGLP22,AhGLP68,AhGLP21,AhGLP64,AhGLP47,AhGLP24,AhGLP20,	2.94209e-15
Biological process	developmental maturation	GO:0021700	3	2.22045e-16	35.4891	15	600	23	32650	AhGLP66,AhGLP69,AhGLP23,AhGLP30,AhGLP19,AhGLP7,AhGLP67,AhGLP70,AhGLP22,AhGLP68,AhGLP21,AhGLP64,AhGLP47,AhGLP24,AhGLP20,	2.94209e-15
Biological process	cellular response to alcohol	GO:0097306	6	3.33067e-16	28.3535	15	751	23	32650	AhGLP66,AhGLP69,AhGLP23,AhGLP30,AhGLP19,AhGLP7,AhGLP67,AhGLP70,AhGLP22,AhGLP68,AhGLP21,AhGLP64,AhGLP47,AhGLP24,AhGLP20,	2.94209e-15
Biological process	cellular response to abscisic acid stimulus	GO:0071215	7	3.33067e-16	28.3913	15	750	23	32650	AhGLP66,AhGLP69,AhGLP23,AhGLP30,AhGLP19,AhGLP7,AhGLP67,AhGLP70,AhGLP22,AhGLP68,AhGLP21,AhGLP64,AhGLP47,AhGLP24,AhGLP20,	2.94209e-15
Biological process	anatomical structure maturation	GO:0071695	4	4.44089e-16	39.1424	15	544	23	32650	AhGLP66,AhGLP69,AhGLP23,AhGLP30,AhGLP19,AhGLP7,AhGLP67,AhGLP70,AhGLP22,AhGLP68,AhGLP21,AhGLP64,AhGLP47,AhGLP24,AhGLP20,	2.61519e-15
Biological process	cellular response to lipid	GO:0071396	6	3.44169e-15	13.9905	15	1522	23	32650	AhGLP66,AhGLP69,AhGLP23,AhGLP30,AhGLP19,AhGLP7,AhGLP67,AhGLP70,AhGLP22,AhGLP68,AhGLP21,AhGLP64,AhGLP47,AhGLP24,AhGLP20,	1.8241e-14
Biological process	response to abscisic acid	GO:0009737	6	1.31006e-14	12.7582	15	1669	23	32650	AhGLP66,AhGLP69,AhGLP23,AhGLP30,AhGLP19,AhGLP7,AhGLP67,AhGLP70,AhGLP22,AhGLP68,AhGLP21,AhGLP64,AhGLP47,AhGLP24,AhGLP20,	6.31212e-14
Biological process	response to alcohol	GO:0097305	5	2.43139e-14	12.2517	15	1738	23	32650	AhGLP66,AhGLP69,AhGLP23,AhGLP30,AhGLP19,AhGLP7,AhGLP67,AhGLP70,AhGLP22,AhGLP68,AhGLP21,AhGLP64,AhGLP47,AhGLP24,AhGLP20,	1.07386e-13
Biological process	seed development	GO:0048316	5	3.34177e-14	11.9761	15	1778	23	32650	AhGLP66,AhGLP69,AhGLP23,AhGLP30,AhGLP19,AhGLP7,AhGLP67,AhGLP70,AhGLP22,AhGLP68,AhGLP21,AhGLP64,AhGLP47,AhGLP24,AhGLP20,	1.36241e-13
Biological process	fruit development	GO:0010154	5	6.19504e-14	11.4852	15	1854	23	32650	AhGLP66,AhGLP69,AhGLP23,AhGLP30,AhGLP19,AhGLP7,AhGLP67,AhGLP70,AhGLP22,AhGLP68,AhGLP21,AhGLP64,AhGLP47,AhGLP24,AhGLP20,	2.34527e-13
Biological process	cellular response to oxygen-containing compound	GO:1901701	5	5.50782e-13	9.88555	15	2154	23	32650	AhGLP66,AhGLP69,AhGLP23,AhGLP30,AhGLP19,AhGLP7,AhGLP67,AhGLP70,AhGLP22,AhGLP68,AhGLP21,AhGLP64,AhGLP47,AhGLP24,AhGLP20,	1.9461e-12
Biological process	cellular response to hormone stimulus	GO:0032870	6	2.73581e-12	8.85016	15	2406	23	32650	AhGLP66,AhGLP69,AhGLP23,AhGLP30,AhGLP19,AhGLP7,AhGLP67,AhGLP70,AhGLP22,AhGLP68,AhGLP21,AhGLP64,AhGLP47,AhGLP24,AhGLP20,	9.06238e-12
Biological process	cellular response to endogenous stimulus	GO:0071495	4	7.44982e-12	8.25649	15	2579	23	32650	AhGLP66,AhGLP69,AhGLP23,AhGLP30,AhGLP19,AhGLP7,AhGLP67,AhGLP70,AhGLP22,AhGLP68,AhGLP21,AhGLP64,AhGLP47,AhGLP24,AhGLP20,	2.32259e-11
Biological process	response to lipid	GO:0033993	5	1.99607e-11	7.70944	15	2762	23	32650	AhGLP66,AhGLP69,AhGLP23,AhGLP30,AhGLP19,AhGLP7,AhGLP67,AhGLP70,AhGLP22,AhGLP68,AhGLP21,AhGLP64,AhGLP47,AhGLP24,AhGLP20,	5.87732e-11
Biological process	cellular response to organic substance	GO:0071310	5	8.97579e-11	6.94051	15	3068	23	32650	AhGLP66,AhGLP69,AhGLP23,AhGLP30,AhGLP19,AhGLP7,AhGLP67,AhGLP70,AhGLP22,AhGLP68,AhGLP21,AhGLP64,AhGLP47,AhGLP24,AhGLP20,	2.50377e-10
Biological process	response to acid chemical	GO:0001101	4	1.54357e-10	6.68135	15	3187	23	32650	AhGLP66,AhGLP69,AhGLP23,AhGLP30,AhGLP19,AhGLP7,AhGLP67,AhGLP70,AhGLP22,AhGLP68,AhGLP21,AhGLP64,AhGLP47,AhGLP24,AhGLP20,	4.09045e-10
Biological process	reproductive system development	GO:0061458	5	7.89725e-10	5.95455	15	3576	23	32650	AhGLP66,AhGLP69,AhGLP23,AhGLP30,AhGLP19,AhGLP7,AhGLP67,AhGLP70,AhGLP22,AhGLP68,AhGLP21,AhGLP64,AhGLP47,AhGLP24,AhGLP20,	1.8198e-09
Biological process	reproductive structure development	GO:0048608	4	7.89725e-10	5.95455	15	3576	23	32650	AhGLP66,AhGLP69,AhGLP23,AhGLP30,AhGLP19,AhGLP7,AhGLP67,AhGLP70,AhGLP22,AhGLP68,AhGLP21,AhGLP64,AhGLP47,AhGLP24,AhGLP20,	1.8198e-09
Biological process	developmental process involved in reproduction	GO:0003006	3	8.86126e-09	5.01141	15	4249	23	32650	AhGLP66,AhGLP69,AhGLP23,AhGLP30,AhGLP19,AhGLP7,AhGLP67,AhGLP70,AhGLP22,AhGLP68,AhGLP21,AhGLP64,AhGLP47,AhGLP24,AhGLP20,	1.80633e-08
Biological process	cellular response to chemical stimulus	GO:0070887	4	2.36073e-08	4.66962	15	4560	23	32650	AhGLP66,AhGLP69,AhGLP23,AhGLP30,AhGLP19,AhGLP7,AhGLP67,AhGLP70,AhGLP22,AhGLP68,AhGLP21,AhGLP64,AhGLP47,AhGLP24,AhGLP20,	4.63402e-08
Biological process	post-embryonic development	GO:0009791	3	2.67152e-08	4.62801	15	4601	23	32650	AhGLP66,AhGLP69,AhGLP23,AhGLP30,AhGLP19,AhGLP7,AhGLP67,AhGLP70,AhGLP22,AhGLP68,AhGLP21,AhGLP64,AhGLP47,AhGLP24,AhGLP20,	5.05681e-08
Biological process	reproductive process	GO:0022414	2	4.23068e-08	4.47624	15	4757	23	32650	AhGLP66,AhGLP69,AhGLP23,AhGLP30,AhGLP19,AhGLP7,AhGLP67,AhGLP70,AhGLP22,AhGLP68,AhGLP21,AhGLP64,AhGLP47,AhGLP24,AhGLP20,	7.4742e-08
Biological process	reproduction	GO:0000003	2	4.46921e-08	4.45843	15	4776	23	32650	AhGLP66,AhGLP69,AhGLP23,AhGLP30,AhGLP19,AhGLP7,AhGLP67,AhGLP70,AhGLP22,AhGLP68,AhGLP21,AhGLP64,AhGLP47,AhGLP24,AhGLP20,	7.64092e-08
Biological process	response to oxygen-containing compound	GO:1901700	4	4.49503e-08	4.45657	15	4778	23	32650	AhGLP66,AhGLP69,AhGLP23,AhGLP30,AhGLP19,AhGLP7,AhGLP67,AhGLP70,AhGLP22,AhGLP68,AhGLP21,AhGLP64,AhGLP47,AhGLP24,AhGLP20,	7.44489e-08
Biological process	system development	GO:0048731	4	5.48246e-07	3.70837	15	5742	23	32650	AhGLP66,AhGLP69,AhGLP23,AhGLP30,AhGLP19,AhGLP7,AhGLP67,AhGLP70,AhGLP22,AhGLP68,AhGLP21,AhGLP64,AhGLP47,AhGLP24,AhGLP20,	8.302e-07
Biological process	multicellular organism development	GO:0007275	4	1.20699e-05	2.9342	15	7257	23	32650	AhGLP66,AhGLP69,AhGLP23,AhGLP30,AhGLP19,AhGLP7,AhGLP67,AhGLP70,AhGLP22,AhGLP68,AhGLP21,AhGLP64,AhGLP47,AhGLP24,AhGLP20,	1.72893e-05
Biological process	multicellular organismal process	GO:0032501	2	5.06253e-05	2.62267	15	8119	23	32650	AhGLP66,AhGLP69,AhGLP23,AhGLP30,AhGLP19,AhGLP7,AhGLP67,AhGLP70,AhGLP22,AhGLP68,AhGLP21,AhGLP64,AhGLP47,AhGLP24,AhGLP20,	7.0609e-05
Biological process	anatomical structure development	GO:0048856	3	0.000102264	2.47945	15	8588	23	32650	AhGLP66,AhGLP69,AhGLP23,AhGLP30,AhGLP19,AhGLP7,AhGLP67,AhGLP70,AhGLP22,AhGLP68,AhGLP21,AhGLP64,AhGLP47,AhGLP24,AhGLP20,	0.000138974
Biological process	cellular response to stimulus	GO:0051716	3	0.000116888	2.45288	15	8681	23	32650	AhGLP66,AhGLP69,AhGLP23,AhGLP30,AhGLP19,AhGLP7,AhGLP67,AhGLP70,AhGLP22,AhGLP68,AhGLP21,AhGLP64,AhGLP47,AhGLP24,AhGLP20,	0.000154877
Biological process	developmental process	GO:0032502	2	0.000206014	2.34252	15	9090	23	32650	AhGLP66,AhGLP69,AhGLP23,AhGLP30,AhGLP19,AhGLP7,AhGLP67,AhGLP70,AhGLP22,AhGLP68,AhGLP21,AhGLP64,AhGLP47,AhGLP24,AhGLP20,	0.000266311
Biological process	defense response to fungus	GO:0050832	7	9.48134e-08	12.8613	8	883	23	32650	AhGLP82,AhGLP16,AhGLP11,AhGLP1,AhGLP43,AhGLP57,AhGLP51,AhGLP34,	1.52276e-07
Biological process	response to fungus	GO:0009620	6	5.08957e-07	10.3147	8	1101	23	32650	AhGLP82,AhGLP16,AhGLP11,AhGLP1,AhGLP43,AhGLP57,AhGLP51,AhGLP34,	7.93373e-07
Biological process	defense response to other organism	GO:0098542	6	0.000340165	4.20924	8	2698	23	32650	AhGLP82,AhGLP16,AhGLP11,AhGLP1,AhGLP43,AhGLP57,AhGLP51,AhGLP34,	0.000429256
Biological process	defense response	GO:0006952	4	0.000828301	3.68958	8	3078	23	32650	AhGLP82,AhGLP16,AhGLP11,AhGLP1,AhGLP43,AhGLP57,AhGLP51,AhGLP34,	0.00102093
Biological process	response to other organism	GO:0051707	5	0.00188674	3.25495	8	3489	23	32650	AhGLP82,AhGLP16,AhGLP11,AhGLP1,AhGLP43,AhGLP57,AhGLP51,AhGLP34,	0.00227266
Biological process	response to external biotic stimulus	GO:0043207	4	0.00191843	3.24658	8	3498	23	32650	AhGLP82,AhGLP16,AhGLP11,AhGLP1,AhGLP43,AhGLP57,AhGLP51,AhGLP34,	0.00225949
Biological process	response to biotic stimulus	GO:0009607	3	0.00196136	3.23548	8	3510	23	32650	AhGLP82,AhGLP16,AhGLP11,AhGLP1,AhGLP43,AhGLP57,AhGLP51,AhGLP34,	0.00225982
Biological process	biological process involved in interspecies interaction between organisms	GO:0044419	2	0.00248224	3.11907	8	3641	23	32650	AhGLP82,AhGLP16,AhGLP11,AhGLP1,AhGLP43,AhGLP57,AhGLP51,AhGLP34,	0.00279912
Biological process	obsolete multi-organism process	GO:0051704	0	0.00475084	2.81381	8	4036	23	32650	AhGLP82,AhGLP16,AhGLP11,AhGLP1,AhGLP43,AhGLP57,AhGLP51,AhGLP34,	0.00524572
Biological process	response to external stimulus	GO:0009605	3	0.0138469	2.35564	8	4821	23	32650	AhGLP82,AhGLP16,AhGLP11,AhGLP1,AhGLP43,AhGLP57,AhGLP51,AhGLP34,	0.0149773
