# Supplementary material for: Genome-wide identification of germin-like proteins in peanut (Arachis hypogea L.) and expression analysis under different abiotic stresses
Source: Front Plant Sci. 2023 Jan 23;13:1044144. doi: 10.3389/fpls.2022.1044144 (PMC9901545; doi:10.3389/fpls.2022.1044144)
Supplement: Supplementary file 1 [file DataSheet_1.zip › Data Sheet 3.xlsx]

## Sheet: Ah-Ad
Supplementary File 3: Syntenic genes among A. hypogaea and A. duranensis
A. hypogaea	A. duranensis
AH00G03400.1	aradu.V14167.gnm1.ann1.Aradu.7S7IW.1
AH00G03400.1	aradu.V14167.gnm1.ann1.Aradu.F433U.1
AH01G16460.1	aradu.V14167.gnm1.ann1.Aradu.90S6X.1
AH01G21370.1	aradu.V14167.gnm1.ann1.Aradu.HF645.1
AH01G27580.1	aradu.V14167.gnm1.ann1.Aradu.7R15V.1
AH02G08870.1	aradu.V14167.gnm1.ann1.Aradu.B98FL.1
AH02G15120.1	aradu.V14167.gnm1.ann1.Aradu.X3CG0.1
AH02G16210.1	aradu.V14167.gnm1.ann1.Aradu.3SF2D.1
AH03G01760.1	aradu.V14167.gnm1.ann1.Aradu.7S7IW.1
AH03G01760.1	aradu.V14167.gnm1.ann1.Aradu.F433U.1
AH03G44290.1	aradu.V14167.gnm1.ann1.Aradu.XVQ80.1
AH04G09310.1	aradu.V14167.gnm1.ann1.Aradu.3E4UZ.1
AH05G06560.1	aradu.V14167.gnm1.ann1.Aradu.YC8MH.1
AH06G05360.1	aradu.V14167.gnm1.ann1.Aradu.R35NF.1
AH06G05360.1	aradu.V14167.gnm1.ann1.Aradu.R9ZWQ.1
AH06G05360.1	aradu.V14167.gnm1.ann1.Aradu.79I5D.1
AH06G05510.1	aradu.V14167.gnm1.ann1.Aradu.R35NF.1
AH06G07300.1	aradu.V14167.gnm1.ann1.Aradu.1QI16.1
AH06G07560.1	aradu.V14167.gnm1.ann1.Aradu.XDS84.1
AH06G09020.1	aradu.V14167.gnm1.ann1.Aradu.013F5.1
AH06G10010.1	aradu.V14167.gnm1.ann1.Aradu.YGS80.1
AH06G11370.1	aradu.V14167.gnm1.ann1.Aradu.I953D.1
AH06G11370.1	aradu.V14167.gnm1.ann1.Aradu.2H0R0.1
AH06G14500.1	aradu.V14167.gnm1.ann1.Aradu.Q9EG1.1
AH08G12440.1	aradu.V14167.gnm1.ann1.Aradu.KB9GU.1
AH08G13790.1	aradu.V14167.gnm1.ann1.Aradu.7S7IW.1
AH08G13790.1	aradu.V14167.gnm1.ann1.Aradu.F433U.1
AH08G15640.1	aradu.V14167.gnm1.ann1.Aradu.VA8CB.1
AH09G11970.1	aradu.V14167.gnm1.ann1.Aradu.R9ZWQ.1
AH09G11970.1	aradu.V14167.gnm1.ann1.Aradu.79I5D.1
AH09G26180.1	aradu.V14167.gnm1.ann1.Aradu.I953D.1
AH09G26180.1	aradu.V14167.gnm1.ann1.Aradu.2H0R0.1
AH10G19070.1	aradu.V14167.gnm1.ann1.Aradu.19KPD.1
AH11G30090.1	aradu.V14167.gnm1.ann1.Aradu.7R15V.1
AH12G10310.1	aradu.V14167.gnm1.ann1.Aradu.B98FL.1
AH12G18420.1	aradu.V14167.gnm1.ann1.Aradu.X3CG0.1
AH12G19300.1	aradu.V14167.gnm1.ann1.Aradu.3SF2D.1
AH13G03640.1	aradu.V14167.gnm1.ann1.Aradu.7S7IW.1
AH13G03640.1	aradu.V14167.gnm1.ann1.Aradu.F433U.1
AH13G46980.1	aradu.V14167.gnm1.ann1.Aradu.XVQ80.1
AH14G08910.1	aradu.V14167.gnm1.ann1.Aradu.3E4UZ.1
AH15G02710.1	aradu.V14167.gnm1.ann1.Aradu.YC8MH.1
AH16G01900.1	aradu.V14167.gnm1.ann1.Aradu.I953D.1
AH16G01900.1	aradu.V14167.gnm1.ann1.Aradu.2H0R0.1
AH16G08990.1	aradu.V14167.gnm1.ann1.Aradu.R9ZWQ.1
AH16G08990.1	aradu.V14167.gnm1.ann1.Aradu.79I5D.1
AH16G09160.1	aradu.V14167.gnm1.ann1.Aradu.R35NF.1
AH16G12950.1	aradu.V14167.gnm1.ann1.Aradu.KQ845.1
AH16G14260.1	aradu.V14167.gnm1.ann1.Aradu.YGS80.1
AH16G14850.1	aradu.V14167.gnm1.ann1.Aradu.XDS84.1
AH16G15180.1	aradu.V14167.gnm1.ann1.Aradu.1QI16.1
AH18G05950.1	aradu.V14167.gnm1.ann1.Aradu.VA8CB.1
AH18G14270.1	aradu.V14167.gnm1.ann1.Aradu.KB9GU.1
AH19G15620.1	aradu.V14167.gnm1.ann1.Aradu.R35NF.1
AH19G15620.1	aradu.V14167.gnm1.ann1.Aradu.R9ZWQ.1
AH19G15620.1	aradu.V14167.gnm1.ann1.Aradu.79I5D.1
AH19G41920.1	aradu.V14167.gnm1.ann1.Aradu.I953D.1
AH19G41920.1	aradu.V14167.gnm1.ann1.Aradu.2H0R0.1
AH20G25130.1	aradu.V14167.gnm1.ann1.Aradu.19KPD.1

## Sheet: Ah-Ai
Supplementary File 3: Syntenic genes among A. hypogaea and A. ipaensis
A. hypogaea	A. ipaensis
AH00G03400.1	araip.K30076.gnm1.ann1.Araip.I9427.1
AH00G03400.1	araip.K30076.gnm1.ann1.Araip.QU0FD.1
AH01G27580.1	araip.K30076.gnm1.ann1.Araip.K4ZG6.1
AH02G08870.1	araip.K30076.gnm1.ann1.Araip.FAG7U.1
AH02G16210.1	araip.K30076.gnm1.ann1.Araip.V8RD2.1
AH03G01760.1	araip.K30076.gnm1.ann1.Araip.QU0FD.1
AH03G44290.1	araip.K30076.gnm1.ann1.Araip.06WGU.1
AH04G09310.1	araip.K30076.gnm1.ann1.Araip.7L3C8.1
AH05G06560.1	araip.K30076.gnm1.ann1.Araip.MGW36.1
AH06G05360.1	araip.K30076.gnm1.ann1.Araip.ADC8R.1
AH06G05360.1	araip.K30076.gnm1.ann1.Araip.J6PP8.1
AH06G05510.1	araip.K30076.gnm1.ann1.Araip.ADC8R.1
AH06G07310.1	araip.K30076.gnm1.ann1.Araip.FAG7U.1
AH06G07310.1	araip.K30076.gnm1.ann1.Araip.5JB56.1
AH06G07560.1	araip.K30076.gnm1.ann1.Araip.LRG7E.1
AH06G08990.1	araip.K30076.gnm1.ann1.Araip.99Z22.1
AH06G09010.1	araip.K30076.gnm1.ann1.Araip.TS8PF.1
AH06G10010.1	araip.K30076.gnm1.ann1.Araip.WQE9Q.1
AH06G11370.1	araip.K30076.gnm1.ann1.Araip.T82B5.1
AH08G12440.1	araip.K30076.gnm1.ann1.Araip.IF9S9.1
AH08G13790.1	araip.K30076.gnm1.ann1.Araip.I9427.1
AH08G13790.1	araip.K30076.gnm1.ann1.Araip.QU0FD.1
AH08G15640.1	araip.K30076.gnm1.ann1.Araip.RTN15.1
AH09G11970.1	araip.K30076.gnm1.ann1.Araip.ADC8R.1
AH09G11970.1	araip.K30076.gnm1.ann1.Araip.J6PP8.1
AH09G26180.1	araip.K30076.gnm1.ann1.Araip.16S9Q.1
AH09G26180.1	araip.K30076.gnm1.ann1.Araip.T82B5.1
AH10G19070.1	araip.K30076.gnm1.ann1.Araip.QIV9F.1
AH11G30090.1	araip.K30076.gnm1.ann1.Araip.K4ZG6.1
AH12G10310.1	araip.K30076.gnm1.ann1.Araip.FAG7U.1
AH12G10310.1	araip.K30076.gnm1.ann1.Araip.SK1EN.1
AH12G19300.1	araip.K30076.gnm1.ann1.Araip.V8RD2.1
AH13G03640.1	araip.K30076.gnm1.ann1.Araip.QU0FD.1
AH13G33560.1	araip.K30076.gnm1.ann1.Araip.UNX5Q.1
AH13G46980.1	araip.K30076.gnm1.ann1.Araip.06WGU.1
AH13G59860.1	araip.K30076.gnm1.ann1.Araip.FD663.1
AH14G08910.1	araip.K30076.gnm1.ann1.Araip.7L3C8.1
AH15G02710.1	araip.K30076.gnm1.ann1.Araip.MGW36.1
AH16G01900.1	araip.K30076.gnm1.ann1.Araip.16S9Q.1
AH16G01900.1	araip.K30076.gnm1.ann1.Araip.T82B5.1
AH16G08990.1	araip.K30076.gnm1.ann1.Araip.ADC8R.1
AH16G08990.1	araip.K30076.gnm1.ann1.Araip.J6PP8.1
AH16G09160.1	araip.K30076.gnm1.ann1.Araip.ADC8R.1
AH16G12950.1	araip.K30076.gnm1.ann1.Araip.UR5L6.1
AH16G14260.1	araip.K30076.gnm1.ann1.Araip.WQE9Q.1
AH16G14850.1	araip.K30076.gnm1.ann1.Araip.LRG7E.1
AH16G15180.1	araip.K30076.gnm1.ann1.Araip.SK1EN.1
AH16G15190.1	araip.K30076.gnm1.ann1.Araip.FAG7U.1
AH16G15190.1	araip.K30076.gnm1.ann1.Araip.5JB56.1
AH18G05950.1	araip.K30076.gnm1.ann1.Araip.RTN15.1
AH18G14270.1	araip.K30076.gnm1.ann1.Araip.IF9S9.1
AH19G15620.1	araip.K30076.gnm1.ann1.Araip.ADC8R.1
AH19G15620.1	araip.K30076.gnm1.ann1.Araip.J6PP8.1
AH19G41920.1	araip.K30076.gnm1.ann1.Araip.16S9Q.1
AH19G41920.1	araip.K30076.gnm1.ann1.Araip.T82B5.1
AH20G11080.1	araip.K30076.gnm1.ann1.Araip.F3HB9.1
AH20G25130.1	araip.K30076.gnm1.ann1.Araip.QIV9F.1

## Sheet: Ah-At
Supplementary File 3: Syntenic genes among A. hypogaea and A. thaliana
A. hypogaea	A. thaliana
AH03G01760.1	AT2G28490.1.TAIR10
AH03G24080.1	AT1G72610.1.TAIR10
AH05G06560.1	AT2G18540.1.TAIR10
AH05G06560.1	AT4G36700.1.TAIR10
AH06G05360.1	AT1G02335.1.TAIR10
AH06G05360.1	AT3G62020.1.TAIR10
AH06G05510.1	AT1G09560.1.TAIR10
AH06G05510.1	AT3G62020.1.TAIR10
AH06G05510.1	AT3G05930.1.TAIR10
AH06G05510.1	AT5G26700.1.TAIR10
AH06G07300.1	AT1G03880.1.TAIR10
AH06G07300.1	AT4G28520.1.TAIR10
AH06G10010.1	AT1G03880.1.TAIR10
AH06G10010.1	AT5G44120.3.TAIR10
AH06G11370.1	AT3G22640.1.TAIR10
AH08G12440.1	AT2G28680.1.TAIR10
AH08G13790.1	AT2G28490.1.TAIR10
AH09G10430.1	AT1G72610.1.TAIR10
AH09G11970.1	AT3G62020.1.TAIR10
AH09G26180.1	AT3G22640.1.TAIR10
AH13G03640.1	AT2G28490.1.TAIR10
AH15G02710.1	AT2G18540.1.TAIR10
AH15G02710.1	AT4G36700.1.TAIR10
AH16G01900.1	AT3G22640.1.TAIR10
AH16G08990.1	AT3G62020.1.TAIR10
AH16G09160.1	AT3G05930.1.TAIR10
AH16G09160.1	AT5G26700.1.TAIR10
AH16G15180.1	AT4G28520.1.TAIR10
AH18G14270.1	AT2G28680.1.TAIR10
AH19G15620.1	AT3G62020.1.TAIR10
AH19G41920.1	AT3G22640.1.TAIR10
