# Supplementary material for: Genome-wide identification of germin-like proteins in peanut (Arachis hypogea L.) and expression analysis under different abiotic stresses
Source: Front Plant Sci. 2023 Jan 23;13:1044144. doi: 10.3389/fpls.2022.1044144 (PMC9901545; doi:10.3389/fpls.2022.1044144)
Supplement: Supplementary file 1 [file DataSheet_1.zip › Data Sheet 1.xlsx]

## Sheet: AhGLPs
Supplementary File 1: The protein sequences of 84 AhGLPs
AhGLP1	MGNRNSLLFFILVLMCHGVTLTMGLWRNHDDVETMFLMKNSKSVVKTDAGEMRVLESYGDAKLMERRLHIGFISMEPRSLFVPQYIDSSFIIFLHEGEAKLGFMYRGKLKERTLKMGDVYRIPAGSAFYLVNIGEGQKLHIICSIDPSGAVGAGTFQSFYLGGGANPASVLSGFGTDILEAAFNVSAEEVRKMFTRQHEGPIVNLDQQDTGLWSKFLQLKDEDKLQHLKGMVLDQQEEDFDDEDNDGQEEEKQRVWSWRKLLESVVCDEIKKAWNPNKGMGKKPPHICNLYDRAPDFINSHGWSVAVDGSDYSPLKMSGVGIYHVNLSAGAMMTPHMNPMATEYGIVLRGSGRIQIVFPNGTNAMDAEIKEGDVFFIPRYFPFCQIASKDQPLEFFGFT…
AhGLP2	MVAMKEVIPRTGSFFVSAFRLIPTGFLLIGFTASRGRPFPSGLNAWLSISLFALVDAACFQLTMKFIGSVLAVTFARVLASTSASDPDALQDLYLADTTSSVKVNGFTCKDTAKVNASDFSSNILVKLGVTANTTFGSTVTGANVEKIPGLNTLGVSLSRIYYAPGGLNPPHTHPRATEIVFVLEGQLDVGFITTSNVLISKTIYKGEIFVFPKGLVHFQKNNANEPAAVISAFNSQLPGIQSIPLTLFAATPPIPDNVLTKAF
AhGLP3	MGGDPDILTDFIAPEGTNINGSFFTFTGMRVLLTQETPPPTFHVLKASRAEFPALDGQSVSYAVLEFPTGSVNPPHVHPRASELLFVVQGSLQVGFVDTNNKLFTQSLQTGDLFIFPKGLVHFQFNSDSKNYAFAISAFGSASAGLVSLPNTLFNTTIDDNVLALSFKTDVATIQTLKKAFPP
AhGLP4	MSSSTTVKILSLVISASVIVQTTTAGDPDIPSDFIAPDGIPIDGKYFTYIGMRAFVQQSAPPSYFTYMRASKEEFAALDGLSVATIILGFRPRDVSPPHIHPRASELLFVVEGSLVVGFVDTNNKLFTQKLQTGDMFVFPKGLIHFQLNEDPKNHAISVSSLGSASPGLILVPNNLFNTSATIDDRVLALSFKTNVSTIQLLKKALSTPYN
AhGLP5	MVQTSICGDPDILGDFIAPAGVPINGSFFTFTGMREWVRQTGSPSYFQYLRASKDEFPALDGLSVSTILLGFRPGDVSPPHVHPRASELLLVVQGNLLVGFVDTNNKFYTSRLQTGDMFVFPKGLIHFQLNEDTENPAFSISSLGSASPGLILVPNNLFNTSATIDDRVMALSFKTNVSTIHLLEKALSTPYN
AhGLP6	MTRIAYFSVAFLALASSFASAYDPSPLQDFCVAVNDSESAVFVNGKFCKDPKLVVAEDFFKHVDAGNTSNKLGSKVTQVSVNELFGLNTLGISLARIDFAAKGLNPPHIHPRGTEILIVIEGTLYVGFVTSNQNNGQNRLFTKVLNKGDVFVFPKGLVHFQLNVGYENAVAIAALSSQNAGVITIANAVFGSTPPISDQVLAKAFQVDKNTVDYLQKQFWYDNN
AhGLP7	MVIGPFRLSLCVCLVFLTSACFGTRLEESFNECQLDRLNALTPDNRIESQGGITETWNSNHPELRCAGVTLLKRTIFPNGFHLPSYANYPQLIFIAQGNGVFGVSLPGCPVTYEEAESQSREDRRQRIVIKRESEQEQEQQGDSHHKIYHFRQGHLLAIPAGVPYWSFNYGNEPIVAITLLDTSNLDNQLDPSPRRFYLAGNPEEEHPETQQQQPQTRRRHGQHQQDEYGSQGEEEGNNVLSGFSTQLLAHAFGVDEEIARILQNPPEQTKDQIVRVEGGFRDVISPRWGEGKQYEDELEERQRQPPRRDEQGKGYDYDDDRRPRHRQDPYREGDEDDRRPRGSRQGQGRGYDDDDRRPGQYEEGEEDDRRPRRSSRPKRQGRRHDDDDRRADEDDRRG…
AhGLP8	MGYTSGAALGKEGLGRAEPVGIEIRRSRAGIGLDDPHKEKRKKEEIIAERKRRKEEDLMQDFGEIIEPEKNEDDEEEEDEEEEEITEEDLQEVLMKLRDDHNYCLFCGCKHSSSSGVGSSSSPSRPCFRISFGQVDPKRNSSYMLTSDEGTTHLAGHWPGGVGGMLAGGAAAAVAIMANSASVGSMACSSDGSDTVANMVYVFVNGNIFKDLKVVVAEDFFKHVDPGNVVNKLGSNVTPVSVNELPGLNTLGISLARLDFAPKGLIPPHTHPRATEILTVVEGTNRLFTKVLNKGDVFVFPIGLIHFQLNVGYGNAVAISGLNNQNPGVITVANTVFGSTPPISPEVLTKAFQVDKKVINYLEKQF
AhGLP9	MSSSLLFLTLAYLVLIERLTCHAQSHGDRIGECRLEHLSVMEPTKRVESEGGVAEFWDDKSQQLQCIGVTLIRYTIRPKGLLLPFYTNAPRIHYILQGKGVMEIVVTGCRAMYRSSTKRGMMSSYSDEHQKIQSIEQNDAVAVPSSSVHWIYNTGHSDLVLFSLVDVANADNQLDPTFRNFLLSGNGNGKEGEESNNNWFIKKKQREAQEGNVFSGLALETLIGSFNVQREIAEKVQGLKDWRGSIILVKEGLDWLSPEEEEEEEGLEKRKKGDVNGIEETLCSYSFVHPLGEPRMHADKYNPRGGHITSLNTPNMAVLQYLQLGLDRGVLYKDAILVPHYNLNCHAVIYCTRGSALVQVINENGKRVLDEEVKEGQVLIVPQHYIVVKKAGSDAFDWV…
AhGLP10	MLVVAEDFFKHVDAGNTTNKLGSKVTPVSVNELFGLNTLGISLARIDFAPRGLNPPHIHPRGTEIVIVIEGTLHVGFVTSNQNNGQNRLFTKVLNKGDVFVFPIGLPHFQLNVGYGNAVAIAALSSQNAGVITIANAVFGSTPPISDEILAKAFQIDKNTIDYLQNQFWYDNN
AhGLP11	MGRNIGSLLLLALVIVVHHGVVVATPKSMELYKDQDEEYWDERRPSSSSSDSGFLLQDAKSVVKTEAGEMRVMRSYDSGFGGGRRSFERLMHIAFITMEPRSLFIPQYLDSNLVIFIRRGEVKLGYMNGDELAERRLKSGDIYVIPAGSPFYLLNIGQGQRLHMVCSITPVQGTPMPTFHSFYIGGGANPESILFGFDPEILQTAFNATRRELDRVFSAELEGPIVFVGDIREPSLWTKFLEMKDQDKAQHLKKMVVQEHDDHDRDHYDEKEEDERTSWSWRKLLNRILGNESKKKTDYKGSTGGSPDSYNLYDKKPDFRNSYGHSSAIDGDEYHPLRDVNIGVFHVNLTAGSMMAPHVNPRATEYGIILRGSGRIEVGFPNGTNAMNAEVRVGDVFFV…
AhGLP12	MKMVLAAIFLVFSLFTFSQASVVDFCVADYTAPNGPAGYSCKSPAKVTVDDFVYSGLGAVGNTSNIIKAAVTPAFDAQFAGVNGLGISTARLDLAPGGVIPLHTHPGASELLVVVQGTICAGFISSDNTVYFKTLKKGDVMVYPQGLLHFQLNGGGTQALAFVSFSSANPGLQILDFALFKSDFPTELITQTTFLDAAQVKKLKGVLGGSG
AhGLP13	MKFIGSALAVTFALVLASTSASDPDALQDLCVADIASGVKVNGFTCKDTAKVNASDFSSNILAKPGVAANTTFGSIVTGANVEKIPGLNTLGVSLSRIDYAPGGLNPPHTHPRATEIVFVLEGQLDVGFITTSNVLISKTIYKGEIFVFPKGLVHFQKNNASEPAAVISAFNSQLPGTQSTPLSLFAATPPVPDNVLTKAFQVVTKEIEKIKSRLAPKK
AhGLP14	MELELTPKRAETVFEGDGGGYYAWSSPMLSKFNLGGGRLHLKPWGFALPHYGDVSKVGYVIQGNNGVAGIVLPNTKKEVVVKLKQGDIIPVPIGSVSWWFNNGDSDVIIAYLGETSKAIFPGQITYFFLSGFGGILGGFSSDLTSKSYNLNKDETKILTTSQTGAVIIKLEKEKAHDMPHPHVDLTKKLVHNIDASKPDYSVNKGGSVTTVTSKEFPFIGEVGLSVIIVKLEPNAIKTPSHSISPVAQLIYIARGGGKIEIVGLNGQSVLDTQVEAGQLLLVPQFFVAAQIAGDQGMETYSIVTTENPLFEELAGKASVWGAMSPIIQEVALNVDSEFQKLFISKIEETTNLIPSDI
AhGLP15	MANNFSLVVAILALSLSVVVTATDNSALQDFCVSDPQGQVLVNGLVCKDPKVVEANDFCFSGLHIAGNTSNPSGSKVTPVAATQLPGLNTLGISIARIDYAPWGINPPHTHPRASEILTVLDGYLEVGFVTSNPENRHIRKVLQKGDVFVFPVGLVHYQRNVGNSNAVAIAALSSQNPGVITVGNAVFGSTPEIATDVLVKAFHLDETTIGYLQSKFKN
AhGLP16	MELRKAILAFVLILLYGGVKALSRRDYSLVEKSERRPLVVSEYGTVSAVDVQAGHGAPLHHLQFITLEPNSLFLPVLLHADMLLYVHTGSGRLTSADEDGTKSIDLRVGDLCKLDEGTVFHIQSNSQELTLYAMFANSDDHTYDPSIGAYSRVNELIKGFDKRIIQAAFQVPEDLVEAITKKSSIPGIVHSKNATSEEQHAPKDEIDLEASLLGNILGIHSSNKEKTKYNIFKHDPDFRNRHGWTLTVTKKQLKALKHTNLGFLMVNLTAGSMLGPHWNPRSAEIAVVLYGRGMVRVLCGSSSSNDVDKQRRRRECKNRRFKVEEGEVFVVPRYHAMAQMSFQNESLVFLGFTTSSKKHTDVRFLAGDTSVLQNMNRDVLATSLGVSNATVGRLLRNQN…
AhGLP17	MSQSNTIASLVILISSAISFAFASDPDTLQDFCVALPSSSKTGVKVNGFACKESSNVTESDFFFNGLAKAATINNTVGSVVTAANVEKIPGLNTLGVSLSRIDYKPGGLNPPHTHPRATEVVFVLEGELEVGFVTTSNKLISKTIKEGEVFVFPKGLIHFQKNNNGDKPAAVVSAFNSQLPGTLSIAAALFGATPAVPDDVLALAFQIDAQDVSNIKTNLSSKK
AhGLP18	MKFIGSVLVVTFALVLASTSASDPDALQDLCVADTKSGVKVNGFTCKDAAKVNASDFSSNILAKPGVAANTTFGSIVTGANVEKIPGLNTLGVSLARIDYAPGGLNPPHTHPRATEIVFVLEGQLDVGFITTSNVLISKTIYKGEIFVFPKGLVHFQKNNANEPAAVISAFNSQLPGTQSIPLTLFAATPPVPDNVLTKAFQVGTKEIEKIKSRLAPKK
AhGLP19	MAKLLALSVCFCFLVLGASSVTFRQQGEENECQFQRLNAQRPDNRIESEGGYIETWNPNNQEFQCAGVALSRFVLRRNALRRPFYSNAPQEIFIYQGSGYFGLIFPGCPGTFEEPIQGSEQFQSQRPLDTHQKVHSFREGDLIAVPHGVAFWIYNDQDSDVVAISVLHTNSLHNQLDQFPRRFNLAGKQEQEFLRYQQEQENEGGNVFSGFSTEFLLHGFQVNEDIVKNLRGENESEEQGAIVTVKRGLSILVPAERRQSYQQPGNFNNGIEETICTASVKMNIGKSTSADIYNPQAGSVRTVNELDLPILNRLGLSAEYGSIHRDAMFVPHYNMNANSIIYALQGGAHVQVVDCNGNRVFDEELQEGQSLVVPQNFAVAAKSQSEHFLYVAFKTNSRA…
AhGLP20	MAKLLALSVCFCFLVLGASSISFRQQPEENACQFQRLNAQRPDNRLESEGGYIETWNPNNQEFECAGVALSRLVLRRNALRRPFYSNAPQEIFIQQGRGYFGLIFPGCPSTYEEPAQQGRRHQSQRAPRRFEGEDQSQQQQQDSHQKVRRFDEGDLIAVPTGVALWMYNDHDTDVVAVSLTDTNNNDNQLDQFPRRFNLAGNHEQEFLRYQQQSRRRSLPYSPYSPQSQPRQEEREFSPRGQHSRENESEEEGAIVTVKGGLRILSPDRKRGADEEEEYDEDEYEYDEEDRRRGRGSRGRGNGIEETICTASVKKNIGRNRSPDIYNPQAGSLKTANDLNLLILRWLGLSAEYGNLYRNALFVPHYNTNAHSIIYALRGRAHVQVVDSNGNRVYDEELQ…
AhGLP21	MAKLLALSVCFCFLVLGASSISFRQQPEENACQFQRLNAQRPDNRLESEGGYIETWNPNNQEFECAGVALSRLVLRRNALRRPFYSNAPQEIFIQQGRGYFGLIFPGCPSTYEEPAQQGRRHQSQRAPRRFEGEDQSQQQQQDSHQKVRRFDEGDLIAVPTGVALWMYNDHDTDVVAVSLTDTNNNDNQLDQFPRRFNLAGNHEQEFLRYQQQSRRRSLPYSPYSPQSQPRQEEREFSPRGQHSRENESEEEGAIVTVKGGLRILSPDRKRGADEEEEYDEDEYEYDEEDRRRGRGSRGRGNGIEETICTASVKKNIGRNRSPDIYNPQAGSLKTANDLNLLILRWLGLSAEYGNLYRNALFVPHYNTNAHSIIYALRGRAHVQVVDSNGNRVYDEELQ…
AhGLP22	MIKYIETWNPNNQEFQCAGVALSRFVLRRNALRRPFYSNAPQEIFIYQGSGYFGLIFPGCPGTFEEPIQGSEQFQSQRPLDTHQKVHSFREGDLIAVPHGVAFWIYNDQDSDVVAISVLHTNSLHNQLDQFPRRFNLAGKQEQEFLRYQQEQENEGGNVFSGFSTEFLLHGFQVNEDIVKNLRGENESEEQGAIVTVKRGLSILVPAERRQSYQQPGNFNNGIEETICTASVKMNIGKSTSADIYNPQAGSVRTVNELDLPILNRLGLSAEYGSIHRDAMFVPHYNMNANSIIYALQGGAHVQVVDCNGNRVFDEELQEGQSLVVPQNFAVAAKSQSEHFLYVAFKTNSRASISNLAGKNSYMWNLPEDVVANSYGLQYEQARQLKNNNPFTFLVPPQD…
AhGLP23	MYNDQDTDVVTVTLSDTSSIHNQLDQFPRRFHLAGNQEQEFLRYQQQQGSRPHYRQISPRVRGEEQENEGNNIFSGFAQEFLQHAFQVDRETVQNLRGENEREEEGAIVTVRGGLRILNPDEEDESSRSPPSRREEFDEDRYERQQRGKYDENRRRYKNGIEETICSASVKKNLGRSSNPDIYNPQAGSLRSVNELDLPILGWLGLSAQHGTLYRNAMFVPHYTLNAHTIVVALNGRAHVQVVDSDGNRVYDEELQEGHVLVVPQNFAVAAKAQSENYEYLAFKTDSRPSIANLAGENSIIDNLPEEVVANSYRLPREQARQLKNNNPFKFFVPPFDHQSMREVA
AhGLP24	MGKPVIKPLVVLLLSLILVSECAAIRSQKRRMGQRVQLSLEECGYLEKLEAIEPDYYRIEAEGGVTESWNHTNKMLRCAGVALVRRTVKPGGLVLPSYTNAPQLMYYVQGSGIQGMTIFPSCPESFEEPEEEGQEYREQHQKVHEIRGGDIIAIPPGIGYWFYNNGDVPLVVVILLHTNNVANQLGTLPRRFYIAGNTEDEHGEGGREKSISGRNVFSGINVNLLAQVFGVRVETARKIQGPDDKRKNIVMVEGGLDVVRPEPGSRANANGLEETICTLRVREAVGSAARADIYVPHAGRIATLNSIKLPILADLQLSAERGVLYKYGVYVPHWNLNAHSVMYVTGGRGRVQVGDNKGKNVFDNVMEEGQVVVIPQNFVAVMHAGEEGFEWIAFKTGEN…
AhGLP25	MANSLRLAFLVLFQSLLALSLAHRYPTKCSFDKLVALEPSKRVESEGGFTEYWDSKNDQFQCVGVSALRYSIKPKGLLLPHYINAPRLQYVLQGTGILETVVPGCPETFREQTRHGDQHQKIHATREGDVIVVPTGSAQWIYNTGETDMVIFSVIDSANEDNQLDLKVRKFFLGGKPQEEKGEEGNMFSGLELKTVAESLGIDMGIAGKVQGVDDPRGSIIIVEDELETLSPAVEESGNGNGLDETLCTLRLVHQLAESTDADKYNPRAGFLTALNTPNLPVLQYVQLGVDRGVLYKNAVMAPHYNLNCHAVIYGTEGRGWIEVVGENGRKVYEGEVREGQILIVPQQFVVAKKAAEGSDEGFGWIAVKTSDNPMISPLAGKLSLIRAMPLPVLMNSFR…
AhGLP26	MQKIFKSLTINKQLYRQHHTKLKMKAAYLLVAFLALASFASAYDPSPLQDFCVALPDGSIKDAVFVNGKFCKDPKIVVAEDFFKHVDPGNVVNKLGSKVTPVTVNELAGLNTLGISLARIDFGSKGLNPPHTHPRGTEVLIVIEGTLLVGFVTSNQNNTNRLFTKCSTRVMCLCSQLVSFISNSTSVMATLLLFLDLAVRIQVLSQLQMLFLDPLHLFLLKF
AhGLP27	MKATYLLVAFLALASFASAFDPRPLQDFCVAVPDDSSKDAVFVNGKFCKNPELVVAEDFFKHVDPGNADNKLGSKATPVTVNQMPGLNTLVIEGTLLVGFVTSNNQNNTNRLFTKVLNKGDVFVFPLGLIHFQSNIGNGNALAIAALNSQNPGVITIANAVFGSTPPISPEILAKAFQVDYKVINYLRKQFSYDNN
AhGLP28	MKAIYFLVGLLALASSFASAYDPSPLQYFCVALNDTQNAVFVNGNICRDPKVVVAEDFFKHVDPGNVDNKLGSNVTPVSVNELPGLNTLGISLARLDFAPKGLIPPHTHPRATEILTVLEGTLFVGFVTSNQNNTNRLFTKVLNKGDVFVFPIGLIHFQFNVGYGNAVAISGLSSQNPGVITITNTVFGSIPPISPEVLTKAFQVDKKVINYLEKQF
AhGLP29	MQKIFKSLTINKQLYRQHHTKLKMKAAYLLVAFLALASFASAYDPSPLQDFCVALPDGSIKDAVFVNGKFCKDPKIVVAEDFFKHVDPGNVVNKLGSKVTPVTVNELAGLNTLGISLARIDFGSKGLNPPHTHPRGTEVLIVIEGTLLVGFVTSNQNNTNRLFTKVLNKGDVFVFPFGLIHFQFNIGYGNALAIAALSSQNPGVITIANAVFGSTPPISPEILAKAFQVLSQLQMLFLDPLHLFLLKF
AhGLP30	MAKLLALSFCFCFLVLGASSISFRQQPEENACQFQRLNAQRPDNRIESEGGYIETWNPNNQEFECAGVALSRLVLRRNALRRPFYSNAPQEIFIQQGRGYFGLIFPGCPSTYEEPAQQGRRSQSQRPPRRLQGEDQSQQQQDSHQKVHRFDEGDLIAVPTGVAFWLYNDHDTDVVAVSLTDTNNNDNQLDQFPRRFNLAGNHEQEFLRYQQQSRQSRRRSLPYSPYSPQSQPRQEEREFSPRGQHSRRERAGQEEENEGGNIFSGFTPEFLEQAFQVDDRQIVQNLRGENESEEEGAIVTVRGGLRILSPDRKRGADEEEEYDEDEYEYDEEDRRRGRGSRGRGNGIEETICTASVKKNIGRNRSPDIYNPQAGSLKTANDLNLLILRWLGLSAEYGNL…
AhGLP31	MKTKLVLFIILLSLCTNLLAALSRHEEQEEEDPELTTCMHQCGHQQQYSKSDKQACIRSCQRYHQMKKEREEEEGTTMETQNPYVFDIEDFRTRLETQDGRVRVLNKFSRRSKILKGISNYVLVTMEAKGHTFISPTYFDSDAVIFVLKGRAVIGLVREDKTDRFNLEDGDMMRVAAGTLVYFVNKNENQNLVLANLFIPLTTPGDYKAFNPELFLTAFSMDKLEAALQTPREKIRGFFHEELEGTIFKIAREEVEALSKVKEGFWPFSTQSGGPFNLLGTRPYISNQYGRLYQSSLDKPFELNELNLVLSFSNITRGSMTAPSYVTRATKICIVGEGKGYVEIVCPHYVSSSRYSGGRGGGTKDKALYRRLSSELREGMVFVVPAGHPFLVGAGKEDD…
AhGLP32	MKAIYFLVSLLALASSFASVYDPNPLQDFCVAFNDTQNAVFVNGNICKDPKVVVAKDFFKHVDPGNVVNKLGSNVTPVSVNELPGLNTLGISLAHLDFAPKGLIPPHTHPRAIKIFTVVEGTLFVGFVTSNQNNTNRLFTIVRNKGDVFMFPIGLIHFQLNVGYGNAVAISSLSSKNPGVITVVNAVFGSTPPISPEVLTKVFQVHKKVINYLEKQI
AhGLP33	MDLDLSPQLPKKLYGGNGGSYYAWSSSELPMLRQGNIGAAKLALEKNGFALPRYSDSSKVAYVLQGSGVAGIVLPEKEEKVVAIKKGDALALPFGVVTWWYNKEDPELVVLFLGDTSKAHKAGEFTDFFLTGSNGIFTGFSTEFVGRAWDLEEKDVKILVGKQSENGIVKLDGSISLPEPKPDHRKGMALNCEEAPLDVDIKGGGRVVVLNTNNLPLVGEVGLGADLVRLDGSAMCSPGFSCDSALQVTYIVRGSGRVQVVGVDGKRVLETTVKAGNLFIVPRFFVVSKIADPDGMEWFSIITTPNPIFTHLAGSSSVWKALSPTVLQAAFNVDSGVEQLFRSKRTADAIFFPPPK
AhGLP34	MGNRNSLLFFILVLMCHGVTLTMGLWRKHDDVETMFLMKNSKSVVKTDAGEMRVLESYGDAKLMERRLHIGFISMELRSLFVPQYIDSSFIIFLHEGEAKLGFMYRGKLAERTLKMGDVYRIPAGSAFYLVNIGEGQKLHIICSIDPSEAVGVGTFQSFYLGGGANPASVLSGFGTDILEAAFNVSAEEVRKMFTRQHEGPIVNLDQQDTGLWSKFLQLKDEDKLQHLKGMVLDQQEEDFDDEDNDGQEEEKQRVWSWRKLLDSVVCDELKKAWNPNKGMGKKPPHICNLYDRAPDFINSHGWSVAVDGSDYSPLKMSGVGIYHVNLSAGAMMTPHMNPMATEYGIVLRGSGRIQIVFPNGTNAMDAEIKEGDVFFIPRYFPFCQIASKDQPLEFFGFT…
AhGLP35	MAGDPDILTDFIAPEGSNINGSFFTFTGMRVLLTQETPPPTFHVLKASRAEFPALDGQSVSYAVLEFPTGSVNPPHVHPRASELLFVVQGSLQVGFVDTNNKLFTQSLQTGDLFIFPKGLVHFQFNSDSKNYAFAISAFGSASAGLVSLPNTLFNTTIDDNILALSFKTDVATIQTLKKAFSP
AhGLP36	MSSSTIVKILSLVISASVIVQTTMAGDPDIPSDFIAPDGFPIDGKYFTYTGMRAFVQQSAPPSYFTYLRGSKEEFAALDGLSVATIILEFRPGDVSPPHIHPRASELLFVVEGSLVVGFVDTNNKLFTQKLQTGDMFVFPKGLIHFQLNEDPKNHAISVSSLGSASPGLILVPNNLFNTSATVDDRVLALSFKTNVSTIQVLKKSLSTPYN
AhGLP37	MLTMNHINGLKRWSRELEENLCASRREGCSVASTTSILLENFSDCDNLQDTCPAVPPKTQTIFINGLPCKNPANVTAQDFKTDGLSNPGTADIFGASIKIVGAAEFSGLNTLGLSIGRTDMDRDGLDNFHYHPRATEMIFVSKGALIAGFIDTKNQIFQKYLRVGDVFVFPKGLFHFSLSHGFEDATFFSVFNSQNPGLVSLNPTYFDHTLESIEKLKRRIVSLSKLEVPDVAGFYSPELESIYS
AhGLP38	MKSMTIIHVLFLFSLLSSIPHYSYASVNDFCVADLKGPDSPSGYNCKPVSAVTADDFVYSGLVAGDTNNTFKAALTSAFVTDFPAVNGLGVSAARLDIAKGGSIPMHTHPGATELLIMVEGEITAGFMTPFALYSKTLKPGDVFVFPQGQLHYQVNSGKKKATAFLAFSSANPGAQLLDLLLFGNALSSDIVAQTTFLDIDQVKKLKARFGGKNLSKHMSM
AhGLP39	MFTIFFLFALVFSGSHEAVQGYCVADLGAAQTTTGYLCKPAKSVKIEDFSTTLQPQNTNFSKAFNISISPAFVGQIPGLNGLGFAAAKLDLFAGGIVPLHSHPDASEMLLVTDGKITAGFISPDNTVFVKTITKGDVMVLPQGLLHFQLNSGEGSATAFLAFSSPNPSAQFVDVALFASALDSAFVTKTTYISPAEVKRLKGVFGGQG
AhGLP40	MLPILFLIPLLLSTTSHASVQDFCVADTTASDTPAGFPCKPEANVTSSDFVYTGLSVPGKIIDLINAAVTPAFVTQFPGLNGLGLSALRLDLGPGGVVPLHSHPGATELLIVKSGHITAGFVSSANSVYIATVKTGELMIFPQGLLHFQVAAGKKGAVAFAFFSSPNPGLQILDFALFASNFSTPLIAKTTFLDPELIKKLKGVLGGSG
AhGLP41	MSLIDSFSHNKMWSDIFLFALLFSTYNNVAVQSFCVADLKGAQTPEGFLCKPPTSVKVDDFILSGLKPPTTPPSSNSSKITLTPAFVQQIPGLNGLGFAVARLDMDVGGVVPLHSHPDASEMLIIVRGTVTAGFIAADNSVFVKRLRSGDVMVLPQGLLHFQLNSGNGKALVHLAFSSSNPSTQLLDVALFGSNLNSDLITKTTILDLSEVKKLKTVFGGSG
AhGLP42	MSTTKVVLIFVILTGAIFFALASDPEPLQDLCVALPNSGVRVNGFACKAESNVTESDFFFSGIGKPGVINNTVGSLVTTANVDKIPGLNTLGVSLARIDYKPGGINPPHTHPRATEVVFVLEGELDVAFITTSNKLISKKIKKGEVFVFPIGLVHYQKNNGDTLASVIAAFNSQLPGALSVASALFSSKPAVPDEVLAKTFQIDAKEVETIKTKFAPKTG
AhGLP43	MRGRVSPLMLLLGILVLASVSATQAKSPYRKTENPCAQRCLQSCQQEPDDLKQKACESRCTKLEYDPRCVYDTGATNQRHPPGERTRGRQPGDYDDDRRQPRREEGGRWGPAEPREREREEDWRQPREDWRRPSHQQPRKIRPEGREGEQEWGTPGSEVREETSRNNPFYFPSRRFSTRYGNQNGRIRVLQRFDQRSKQFQNLQNHRIVQIEARPNTLVLPKHADADNILVIQQGQATVTVANGNNRKSFNLDEGHALRIPSGFISYILNRHDNQNLRVAKISMPVNTPGQFEDFFPASSRDQSSYLQGFSRNTLEAAFNAEFNEIRRVLLEENAGGEQEERGQRRRSTRSSDNEGVIVKVSKEHVQELTKHAKSVSKKGSEEEDITNPINLRDGEPDL…
AhGLP44	MLKEVSVLLLLLVFIIAAMASDPDPVMDFCVAKSPENVFECKNSSAATIEDFTFSGIKFPGNFKKTGFSSVAVNSNVFPGLNTLGVSFVRADFDVGGINVPHYHPRATEVAFVLEGKIYSGFVDTKNKVFAKVLEKGEVMVFPRGMLHFQLNVGDGPATILGSFDSQNPGLMRIPNAVFGSDIKVELLEKAFGLNSKELAKLKKKFSS
AhGLP45	MFFIATPFTCIIHVCSADCDNLQDTCPTSLPEKETIFINGLPCKSKDNNTAQDFKTAELTRAGPRDNFFGSSMNIVSASKFPGLNTLGISISRIDIEVDGMVNLHNHPRATEMIYVNQGVLAAAFLDTQNQFFQKSLRAGDVFVIPKGLFHFFLNRGSAAAVIFSVFNSQNPGLGSLSASTPSETTLESVENLKRKLITSFSDLELHHGITDLASQILEIIYS
AhGLP46	MTRIAYFIVAFLALASSFASAYDPSPLQDFCVAVNDSKSAVFVNGKFCKDPNLVVAEDFFKHVDAGNTSNKLGSKVTPVSVNELFGLNTLGISLARIDFAAKGLNPPHIHPRGTEILIVLEGTLYVGFVTSNQNNGQNRLFTKVLNKGDVFVFPKGLIHFQLNVGYENAVAIAALSSQNAGVITIANAVFGSTPPISDQVLAKAFQIDKNTVDYLQKQFWYDNN
AhGLP47	MVIGPFRLSLYVWLVFLTSACFGTRLEESFNECQLDRLNALTPDNRIESQGGITETWNSNHPELRCAGVTLLKRTIFPNGFHLPSYANYPQLIFIAQGNGVVGISLPGCPVTYEEAESQSREDRRRRIAIKRESEREQEQQGDSHHKIYHLRQGHLLAIPAGVPYWSFNYGNEPIVAITLLDTSNLDNQLDPSPRRFYLAGNPEEEHPETQQQQPQTRRRHGQHQQEEEEGNNVLSGFSTQLLAHAFGVDEEIARILQNPPEQTKDQIVRVEGGFRDVISPRWGEGKQYEDELEERQRQPRRRDEQGKGYDYDDDRRPHRQDPYRQGDEDDRRPRGSRQRQGRIYDDDDRRPGQYEEGEEDDRRPRRSSRPKRQGRRHDDDDRRADEDDRRGYDDDERR…
AhGLP48	MSSLLLSLTFAYLVLIERLTTCHAQSHGDRIGECRLEHLSVMEPTKRVESEGGVAEFWDDKNQQLQCIGVTLIRYTIRPNGLLLPFYTNAPRIHYVLQGKGVMEIVVTGCRAMYRSSTKRRISSYSDEHQKIQSIEQNDAVAVPSSSVHWIYNTGHSDLVLFSLVDVANAHNQLDPTFRNFLLSGNGNGKEGEESDNNWFKKQREAQEGNVFSGLALETLIGSFNVQREIAEKVQGMKDWRGSIILVKEGLDWLSPEEEEEEEKEEGSEKRKKGDVNGIEETLCSYSFVHPLGEPRMHADKYNPRGGHITSLNTPNMAVLQYLQLGLDRGVLYKDAILVPHYNLNCHAVIYCTRGSALVQVINENGKRVLDEEVKEGQVVIVPQHYIVVKKAGSDAFDW…
AhGLP49	MTIIAHFIVAFLALASSFASAYDPSPLQDFCVAVNDTKSAVFVNGKFCKDPMLVVAEDFFKHVDAGNTSNKLGSKVTPVSVNELFGLNTLGISLARIDFAPRGLNPPHIHPRGTEILIVIEGTLHVGFVTSNQNNGQNRLFTKVLNKGDVFVFPIGLPHFQLNVGYGNAVAIAALSSQNAGVITIANAVFGSTPPISDEVLAKAFQIDKNTIDYLQKQFWYDNN
AhGLP50	MNASHHHGTPSILPCKNSSEATATDFVFSGTKAAGNFSEDGIAVISASLANFPGLNTLGMSFVRADIEVGGINPPHFHPRATELVHVVEGKVYIGFVDSSNRVFARVLEEGEVMVLPRGLVHFMMNVGDKIVTIFGSFNSQNPGMQKIPSAVFGSGIDEELLQKAFGLDSKQIGSMRRKFDPNSK
AhGLP51	MGRNIGSLLLLALVIVVHHGVVVATPKSMELYKDQDEEYWDERRPSSSSSDSGFLLQDAKSVVKTEAGEMRVMRSYDSGFGGGRRSFERLMHIAFITMEPRSLFIPQYLDSNLVIFIRRGEVKLGYMNGDELAERRLKSGDIYVIPAGSPFYFLNIGQGQRLHMVCSITPVQGTPTPTFHSFYIGGGANPESILFGFDPEILQTAFNATRRELDRVFSAELEGPIVFVGDIREPSLWTKFLQMKDQDKAQHLKKMVVQEQEEHDDHDRDHYDEKEEDERTSWSWRKLLTRILGNESKKKTDYKGSTGGSPDSYNLYDKKPDFRNSYGHSSALDGDEYHPLRDVNIGVFHVNLTAGSMMAPHVNPRATEYGIILRGSGRIQVGFPNGTNAMNAEVRVGDV…
AhGLP52	MKMVLAAIFLIFSLFTFSQASVVDFCVADYTAPNGPAGYSCKSPAKVTVDDFVYSGLGAVGNTSNIIKASVTPAFDAQFAGVNGLGISAARLDLAPGGVVPLHTHPGASELLVVVQGTICAGFVSSDNTVYFKTLKKGDVMVYPQGLLHFQLNGGGTQALAFVSFSSANPGLQILDFALFKSDFPTELITQTTFLDAAQVKKLKGVLGGSG
AhGLP53	MSCDLNCSFLNGKFCKDPNLVVVEDFFKHVDAGNTSNKLGSKVTPVSVNELFGLNTLSISLARIDFAAKGLNPPHIHLRGTEILIVIEGTLYIGFVSSNKNNGQNRLFTEVLNKGDVFVFPKGLAHFQLNVGYENTVAVAALSSQNAGVITIANAVFGSTPPISDQVLAKAFQVDKNTVDYLQKI
AhGLP54	MELELTPKRAEIVFEGDGGGYYAWSSPMLSKFNLGGGRLHLKPWGFALPHYGDVSKVGYVIQGNNGVAGIVLANTKKEVVVKLKQGDIIPVPIGSVSWWFNNGDSDVIIAYLGETSKAIFPGQINYFFLSGFGGILGGFSSDLTSKSYNLNKDETKILTTSQTGAVIIKLQKEKAQDMPHPHVDLTKKMVHNIDASKPDYSVNKGGSVTTVTSKEFPFIGEVGLSVIIVKLEPNAIKTPSHSISPVAQLIYIARGGGKIEIVGLNGQSVLDTQVEAGQLLLVPQFFVAAQIAGDQGMETYSVVTTENPLFEELAGKASVWGAMSPIIQEVALNVDSEFQKLFISKIEETTNLIPSDI
AhGLP55	MVAMKEVIPRTGPFFVSAFRLIPAGFLLIGFAASRGRPFPSGLNAWLSISLFALVNAACFQLTMKFIGSVLAMTFALVLASTSASDPDALQDLCVADTASGVKVNGFTCKDAAKVNASDFSSNILAKPGVAANTTFGSIVTGANVEKIPGLNTLGVSLSRIDYAPGGLNPPHTHPRATEIVFVFEGQLDVGFITTSNVLISKTIYKGEIFVFPKGLVHFQKNNANEPAAVISAFNSQLPGTQSIPLTLFAATPPVPDNVLTKAFQVGTKEIEKIKSRLASKK
AhGLP56	MAYNFSLVLAILALSLSVVVTATDNSALQDFCVSDSQGQVLVNGLVCKDPKVVEANDFFFSGLHIAGNTSNPSGSKVTPVTATQLPGLNTLGISIARIDYAPWGINPPHTHPRASEILTVLDGYLEVGFVTSNPENRHIRKVLQKGDVFVFPVGLVHYQRNVGHSNAVAIAALSSQNPGVITVGNAVFGSTPEIATDVLVKAFHLDETTIGYLQSKFKN
AhGLP57	MELRKAILAFVLILVLSLLYGGVKALSRRDYSLVEKSERIPLVVSEYGTVSAVDVQAGHGAPLHHLQFITLEPNSLFLPVLLHADMLLYVHTGSGRLTSADEDGTKSIDLRVGDLCKLDEGTVFHIQSNSDELSLYAMFANSDDHTYDPSIGAYSRVNELIKGFDKRIIQAAFKVSEDLVEAITKKSSIPGIVHSKNATSEEQHAPKDDSYTPEIDLEASLLGNILGIHSSNKEKTKYNIFKHDPDFRNRHGWTLTVTKKQLKALKHTNLGFLMVNLTAGSMLGPHWNPRSAEIAVVLYGRGMVRVLCGSSSNDDVDKQRRRRECKNRRFKVEEGEVFVVPRYHAMAQMSFQNESLVFLGFTTSSKKHTNVRFLAGDTSVLQNMNRDVLATSLGVSNAT…
AhGLP58	MMISKMRTNFHSLPLLLFALYLLWGKCRSDPDPLQDYCVANNKNNFFINGVPCINPKEVSASDFATSALSKPGNTSNTFGFAVTPTNTVNLPGLNTLGLVLVRVDIEADGVIPPHSHPRASEVTTCLKGQLLVGFIDTSSRVFTQNLRPGESFVFPKGLIHFLYNRDSKEPVLALSGLNSQNPGAQVASVATFASKPPILNAILAKAFQISAQEVEIIRQKLEG
AhGLP59	MKTKLVLFIILLSLCTNLLSALSRDEEQEEEDPELTTCMHQCGQQQQYSKSDKRACVRSCQRYHQMKKEREEEEGTTMETQNPYVFDNEDFRTRLETQDGRVRVLNKFSRRSKVLKSISNYVLVTMEAKGHTFTSPTYFDSDAVIFVLKGRAVIGLVREEKTDRFNLEDGDMMRVAAGTLVYFVNKNENQNLVLANLFIPLTTPGDYKAFNPELFLTAFSMDKLEAALQTPREKIKGVFHEELEGTIFKIAREEVEALSKVKEGFWPFSTQSGGPFNLLGTRPYISNQYGRLYQSSLDKPFELNELNLVLTFSNITRGSMTAPSYVTRATKICIVGEGKGYVEIVCPHYVSSSRYPGGRGGGAKDKALYQRFSSELREGMVFVVPAGHPFLVGAEKEDD…
AhGLP60	MSQSKTMAILVILISSAISFAFASDPDTLQDFCVALPSSSETGVKVNGFACKELSNVTESDFFFNGLANAATINNTVGSVVTAANVEKIPGLNTLGVSLSRIDYKPGGLNPPHTHPRATEVVFVLEGELEVGFVTTSNKLISKTIKEGEVFVFPKGLIHFQKNNNADKPAAVVSAFNSQLPGTLSIAAALFSATPAVPDDVLALAFKIDAQDVSNIKTNISSKK
AhGLP61	MKFIGSVLVVTFALVLASTSASDPDALQDLCVADTASGVKVNGFTCKDAAKVNASDFSSNILAKPGVAANTTFGSLVTGANVEKIPGLNTLGVSLARIDYAPGGLNPPHTHPRATEIVFVLEGQLDVGFITTSNVLISKTIYKGEIFVFPKGLVHFQKNNANEPAAVISAFNSQLPGTQSIPLTLFAATPPVPDNVLTKAFQVGTKEIEKIKSRLAPKK
AhGLP62	MKATYLLVAFLALASFASAYDPSPLQDFCVALPDGIKDAVFVNGKFCKDPKVVVAEDFFKHVDPGNVVNKLGSKVTPVTVNELAGLNTLGISLARIDFGPKGLNPPHTHPRATEILIVIEGTLLVGFVTSNQNNTNRLLPKCSTRVMCLCSQLASFTSNLTSVMAMLSLLLVLAVKIQVLSQLQMLCSDLLHLFLPKFWLKLSKWTTT
AhGLP63	MKAIYFLVGLLALASSFASAYDPSPLQDFCVALNDTQNAVFVNGNFCKDPKVVVAEDFFKHVDPGNVVNKLGSNVTPVSVNELPGLNTLGISLARLDFAPKGLIPPHTHPRATEILTVVEGTLFVGFVTSNQNNTNRLFTKVLNKGDVFVFPIGLIHFQFNVGYGNAVAISGLSSQNPGVITIANAVFGSTPPISPEVLTKAFQVDKKVINYLEKQF
AhGLP64	MAKLLELSFCFCFLVLGASSISFRQQPEENACQFQRLNAQRPDNRIESEGGYIETWNPNNQEFECAGVALSRLVLRRNALRRPFYSNAPQEIFIQQGRGYFGLIFPGCPSTYEEPAQQGRRYQSQRPPRRLQEEDQSQQQQDSHQKVHRFNEGDLIAVPTGVAFWLYNDHDTDVVAVSLTDTNNNDNQLDQFPRRFNLAGNHEQEFLRYQQQSRQSRRRSLPLSPYSPQPGQEDREFSPQGQHGRRERAGQEQENEGGNIFSGFTSEFLAQAFQVDDRQIVQNLRGENESEEQGAIVTVKGGLRILSPDRKSPDYICFERVWVYWGAGERKKSMCCNNFHIVIFSGCHLTTAVVFSPPSLISLVAVVVAGRQCDSVRVQFGKGYSSAVKLEIEKFDGRI…
AhGLP65	MANSLRLAFLVLFQSSLALSLAHRYPTKCSFDKLVALEPTKRVESEGGFTEYWDSKNDQFQCVGVSALRYSIKPKGLLLPHYINAPRLQYVLQGTGILETVVPGCPETFREQTRHGDQHQKIHATREGDVIVVPTGSAQWIYNSGETDMVIFSVIDSANEDNQLDLKVRKFFLGGKPQEEKGEEGNMFSGLELKTVAESLDIDMGIAGKVQGVDDPRGSMIIVEDELETLSPAVEESGNGNGLDETVCTLRLVHQLAESTDADKYNPRAGFLTALNTPNLPVLQYVQLGVDRGVLYKNAVMAPHYNLNCHAVIYGTEGRGWIEVVGENGRKVYEGEVREGQILIVPQQFVVAKKAAEGSDEGFGWIAVKTSDNPMISPLAGKLSLIRAMPLPVLMNSFR…
AhGLP66	MGKPVIKPLVVLLLSLILVSECAAIHSQKRRMGQRVKLSLEECGELEKLEAIEPDYYRIEAEGGVTESWNHTNKMLRCAGVALVRRTVKPGGLVLPSYTNAPQLMYYVQGSGIQGMTIFPSCPESFEEPEEAGQEYREQHQKVHEIRGGDIIAIPAGIGYWFYNNGDVPLVVVILLHTNNVANQLGTLPRRFYIAGNTEDEHGEGGREKSISGRNVFSGISLNLLAQVFGVRVETARKIQGPDDKRKNIVMVEGGLDVVRPEPGSRANANGLEETICTLRVREAVGSAARADIYVPHAGRIATLNSIKLPILADLQLSAERGVLYKYGVYVPHWNLNAHSVMYVTGGRGRVQVGDNKGKNVFDNVMEEGQVVVIPQNFVAVMHAGEEGFEWIAFKTGEN…
AhGLP67	MAKLLALSLCFCVLVLGASSVTFRQGGEENECQFQRLNAQRPDNRIESEGGYIETWNPNNQEFQCAGVALSRTVLRRNALRRPFYSNAPLEIYVQQGSGYFGLIFPGCPSTYEEPAQEGRRYQSQKPSRRFQVGQDDPSQQQQDSHQKVHRFDEGDLIAVPTGVAFWMYNDEDTDVVTVTLSDTSSIHNQLDQFPRRFYLAGNQEQEFLRYQQQQGSRPHYRQISPRVRGDEQENEGSNIFSGFAQEFLQHAFQVDRQTVENLRGENEREEQGAIVTVKGGLRILSPDEEDESSRSPPSRREEFDEDRSRPQQRGKYDENRRGYKNGIEETICSASVKKNLGRSSNPDIYNPQAGSLRSVNELDLPILGWLGLSAQHGTIYRNAMFVPHYTLNAHTIVV…
AhGLP68	MLSYVSLPSPPLAPINHLLLILLFITTTAITIIAAMGKLLALSVCFCFLVLGASSISFRQQPEENACQFQRLNAQRPDNRIESEGGYIETWNPNNQEFECAGVALSRLVLRRNALRRPFYSNAPQEIFIQQGRGYFGLIFPGCPSTYEEPAQQGRRHQSQRPPRRFQGQDQSQQQQDSHQKVHRFDEGDLIAVPTGVAFWMYNDHDTDVVAVSLTDTNNNDNQLDQFPRRFNLAGNHEQEFLRYQQQSRRRSLPYSPYSPQTQPKQEDREFSPRGQHGRRERAGQEQENEGGNIFSGFTPEFLAQAFQVDDRQILQNLRGENESDEQGAIVTVRGGLRILSPDRKRRQQYERPDEEEEYDEDEYEYDEEERQQDRRRGRGSRGSGNGIEETICTASFKK…
AhGLP69	MLSYVSLPSPPLAPINHLLLILLFITTTAITIIAAMGKLLALSVCFCFLVLGASSISFRQQPEENACQFQRLNAQRPDNRIESEGGYIETWNPNNQEFECAGVALSRLVLRRNALRRPFYSNAPQEIFIQQGRGYFGLIFPGCPSTYEEPAQQGRRHQSQRPPRRFQGQDQSQQQQDSHQKVHRFDEGDLIAVPTGVAFWMYNDHDTDVVAVSLTDTNNNDNQLDQFPRRFNLAGNHEQEFLRYQQQSRRRSLPYSPYSPQTQPKQEDREFSPRGQHGRRERAGQEQENEGGNIFSGFTPEFLAQAFQVDDRQILQNLRGENESDEQGAIVTVRGGLRILSPDRKRRQQYERPDEEEEYDEDEYEYDEEERQQDRRRGRGSRGSGNGIEETICTASFKK…
AhGLP70	MAKLLALSVCFCFLVLGASSVTFRQQGEENECQFQRLNAQRPDNCIESEGGYIETWNPNNQEFQCAGVALSRFVLRRNALRRPFYSNAPQEIFIYQGSGYFGLIFPGCPGTFEEPIQGSEQFQRPSRHFQGQDQSQRPLDTHQKVHGFREGDLIAVPHGVAFWIYNDQDTDVVAISVLHTNSLHNQLDQFPRRFNLAGKQEQEFLRYQQRSGRQSPKGEEQEQEQENEGGNVFSGFSTEFLSHGFQVNEDIVRNLRGENEREDQGAIVTVKGGLSILVPPEWRQSYQQPGRGDKDFNNGIEETICTATVKMNIGKSTSADIYNPQAGSVRTVNELDLPILNRLGLSAEYGSIHRDAMFVPHYNMNANSMIYALHGGAHVQVVDCNGNRVFDEELQEGQS…
AhGLP71	MGGDPDILTDFIVPEGTNINGSFFTFTGMRVLITQETPPPTFHVLKASRAEFPALDGQSVSYAVLEFPTGSVNPPHVHPRASELLFVVQGSLQVGFVDTNNKLFTQSLQTGDLFIFPKGLVHFQFNSDSKNYAFAISAFGSASAGLVSLPNTLFNTTIDDNVLALSFKTDVATIQTLKKAFSP
AhGLP72	MSSSTIVKILSLVISASVIVQTTMAGDPDIPSDFIAPDGFPIDGKYFTYTGMRAFVQQSAPPSYFTYLRASKEEFAALDGLSVATIILGFRPGDVSPPHIHPRASELLFVVEGSLVVGFVDTNNKLFTQKLQTGDMFVFPKGLIHFQLNEDPKNHAISVSSLGSASPGLILVPNNLFNTSAAIDDRVLALSFKTNVSTIQLLKKALSTPYN
AhGLP73	MVQTSICGDPDILGDFIAPAGVPINGSFFTFTGMREWVGQTGSPSYFQYLRASKDEFPALDGLSVSTILLGFRPGDVSPPHVHPRASELLLVVQGNLLVGFVDTNNKLYTSRLQTGDMFVFPKGLIHFQLNEDTENPAFSISSLGSASPGLILVPNNLFNTSATIDDRVMALSFKTNVSTIHLLEKALSTPYN
AhGLP74	MDLDLSPQLPKKLYGGNGGSYYAWSSSELPMLRQGNIGAAKLALEKNGFALPRYSDSSKVAYVLQGSGVAGIVLPEKEEKVVAIKKGDALALPFGVVTWWYNKEDPELVVLFLGDTSKAHKAGEFTDFFLTGSNGIFTGFSTEFVGRAWDLEEKDVKTLVGKQSENGIVKLDGSISLPEPKPDHRKGMALNCEEAPLDVDIKGGGRVVVLNTNNLPLVGEVGLGADLVRLDGSAMCSPGFSCDSALQVTYIVRGSGRVQVVGVDGKRVLETTVKAGNLFIVPRFFVVSKIADPDGMEWFSIITTPNPIFTHLAGSSSVWKALSPTVLQAAFNVDSGVEQLFRSKRTADAIFFPPPK
AhGLP75	MKSFAYYYYLFFLFMFVALTNLQIGSSDCDNLQDTCPAVPPKTQTIFINGLPCKNPANVTAQDFKTDELSNPGTADIFGASIKIVGAAEFSGLNTLGLSIGRTGIDRDGLDNFHYHPRATEMIFVSKGALIAGFIDTKNQIFQKYLRVGDVFVFPKGLFHFSLSHGFEDATFFSVFNSQNPGLVSLNPTYFDHTLESIEKLKRRIVSLSKLEVPDSSPELERIYS
AhGLP76	MKSMRIHVLFLFSLLSTIPHYSYASVNDFCVADLKGPDSPSGYNCKPVSAVTADDFVYSGLVAGDTNNTFKAALTSAFVTDFPAVNGLGVSAARLDIAKGGSIPMHTHPGATELLIMVEGEITAGFMTPFALYSKTLKPGDVFVFPQGQLHFQVNSGKKKATAFLAFSSANPGAQLLDLLLFGNALSSDIVAQTTFLDIDQVKKLKARFGGKNLNNHMSM
AhGLP77	MFTIFFLFALVFSGSHVAVQGYCVADLGAAQTTTGYPCKPTKSVKIEDFSTTLQPQNTNFSKAFNISLSPAFVGQIPGLNGLGFAAAKLDLFAGGIVPLHSHPDASEMLLVTDGKITAGFISPDNTVFVKTITKGDVMVLPQGLLHFQLNSGEGSATAFLAFSSPNPSAQFVDVALFASALNSAFVTKTTYISPAEVKRLKGVFGGQG
AhGLP78	MLPILFLIPLLLSTTCHASVQDFCVADTTASDTPAGFPCKPEANVTSSDFVYTGLSVPGKIIALINAAVTPAFVSQFPGLNGLGLSALRLDLGPGGVVPLHSHPGATELLIVKSGHITAGFVSSANSVYIATVKTGELMIFPQGLLHFQVAAGKKGAVAFAFFSSPNPGLQILDFALFASNFSTPLIAKTTFLDPELIKKLKGVLGGSG
AhGLP79	MSLIDSFSHNKMWSNIFLFALLFSTYNNVAVQSFCVADLKGAQTPEGFLCKPPTSVKVDDFILSGLEPPTTPPSSNSSKITLTPAFVQQIPGLNGLGFAVARLDMDVGGVVPLHSHPDASEMLIIVRGTVTAGFIAADNSVFVKTLRSGDVMVLPQGLLHFQLNSGNGKALVHLAFSSSNPSTQFLDVALFGSNLNSDLITKTTLLDLFEVKKLKAIFGGSG
AhGLP80	MSTTKVFLILVILTGAIISFALASDPEPLQDLCVALPNSGVRVNGFACKAESNVTESDFFFSGIGKPGVINNTVGSLVTTANVDKIPGLNTLGVSLARIDYKPGGINPPHTHPRATEVVFVLEGELDVAFITTSNKLISKKIKKGEVFVFPIGLVHYQKNNGDTLASVIAAFNSQLPGALSVASALFSSKPAVPDDVLAKTFQIDATVVETIKTKFAPKTG
AhGLP81	MLNEVSVLLLLLVFIIAAMASDPDPVMDFCIAKSPENVFECKNSSAATIEDFTFSGIKFPGNFKKTGFSSVAVNSNVFPGLNTLGVSFVRADFDVGGINVPHYHPRATEVAFVLEGKIYSGFVDTKNKVFAKVLEKGEVMVFPRGMLHFQLNVGDGPATILGSFDSQNPGLMRIPNAVFGSDIKVELLEKAFGLNSKELAKLKKKFSS
AhGLP82	MRGRVSPLMLLLGILVLASVSATHAKSSPYQKKTENPCAQRCLQSCQQEPDDLKQKACESRCTKLEYDPRCVYDPRGHTGTTNQRSPPGERTRGRQPGDYDDDRRQPRREEGGRWGPAGPREREREEDWRQPREDWRRPSHQQPRKIRPEGREGEQEWGTPGSHVREETSRNNPFYFPSRRFSTRYGNQNGRIRVLQRFDQRSRQFQNLQNHRIVQIEAKPNTLVLPKHADADNILVIQQGQATVTVANGNNRKSFNLDEGHALRIPSGFISYILNRHDNQNLRVAKISMPVNTPGQFEDFFPASSRDQSSYLQGFSRNTLEAAFNAEFNEIRRVLLEENAGGEQEERGQRRWSTRSSENNEGVIVKVSKEHVEELTKHAKSVSKKGSEEEGDITNPIN…
AhGLP83	MQPRLGASGRICCLASSCTRLHTPAKREPIPPITLELLLPLSVIDLTLSPPSIFRRRRRNELRSHRWYRAALFHHRAATVSALKAPSRSSVPFTVSCTPTGTEQQQLDFQDPPPSSAVDCVGTGQDIECVAPFANEEQGQNGAVSLSSENNKEQEGESLKCLAEGLWELIVLVSPFFFWGTAMVAMKEVIPRTGPFFVSAFRLIPAGFLLIGFAASRGRQFPSGLNAWLSISLFALVDAACFQLTMKFIGSVLAMTFALVLASTSASDPDALQDLCVADTASGVKVNGFTCKDAAKVNASDFSSNILAKPGVAANTTFGSIVTGANVEKIPGLNTLGVSLSRIDYAPGGLNPPHTHPRATEIVFVLEGQLDVGFITTSNVLISKTIYKGEIFVFPKGLV…
AhGLP84	MFFIATPFTCIIHVCSADCDNLQDTCPTSLPEKETIFINGLPCKSKDNNTAQDFKTAELTRAGPRDNFFGSSMNIVSASKFPGLNTVGISISRIDIEVDGMVNLHNHPRATEMIYVNQGVLAAAFLDTQNQLFQKSLRAGDVFVIPKGLFHFFLNRGSAAAVIFSVFNSQNPGLGSLSASTPSETTLESVENLKRKLITSFSDLELHHGTTDLASQILEIIYS

## Sheet: AdGLPs
The protein sequences of 37 AdGLPs
AdGLP1	MTRIAYFIVAVLALAPSFASAYDPSPLQDFCVAVNDSESAVFVNGKFCKDPKLVVAEDFFKHVDAGNTSNKLGSKVTQVSVNELFGLNTLGISLARIDFAAKGLNPPHIHPRGTEILIVIEGTLYVGFVTSNQNNGQNRLFTKVLNKGDVFVFPKGLVHFQLNVGYENAVAIAALSSQNAGVITIANAVFGSTPPISDQVLTKAFQVDKNTVDYLQKQFWYDNN
AdGLP2	MVAMKEVIPRTGPFFVSAFWLIPAGFLLIGFAASRGRPFPSGLNAWLSISLFALVDAACFQLTMKFIGSVLAVTFARVLASTSASDPDALQDLYLADTTSSVKVNGFTCKDTAKVNASDFSSNILVKLGVTANTTFGSTVTGANVEKIPGLNTLGVSLSRIYYAPGGLNPPHTHPRATEIVFVLEGQLDVGFITTSNVLISKTIYKGEIFVFPKGLVHFQKNNANEPAAVISAFNSQLPGIQSIPLTLFAATPPIPDNVLTKAF
AdGLP3	MGGDPDILTDFIAPEGTNINGSFFTFTGMRVLLTQETPPPTFHVLKASRAEFPALDGQSVSYAVLEFPTGSVNPPHVHPRASELLFVVQGSLQVGFVDTNNKLFTQSLQTGDLFIFPKGLVHFQFNSDSKNYAFAISAFGSASAGLVSLPNTLFNTTIDDNVLALSFKTDVATIQTLKKAFSP
AdGLP4	MDTILSVTCDPDIPNGIPIDGKYFTYTGMRAFVQQSAPPSYFTYMRASKEEFVALDGLSVATIILGFRPGDVSPPHIHPRASELLFVVEGSLVVGFVDTNNKLFTQKLQTGDMFVFPKGLIHFQLNEDPKNHAISVSSLGSASPGLILVPNNLFNTSATIDDRVLALSFKTNISTIQLLKKAFPGVPINGSFFTFTGMREWVRQTGSPSYFQYLRASKDEFPALDGLSVSTIFLGFRPGDVRPPHVHPRASELLLVVQGNLLVGFVDTNNKLYTSRLQTGDMFVFPKGLIHFQLNEDTENPAFSISSLGSASPGLILVPNNLFNTSATIDDRVMALSFKTNVSTIHLLEKALSTPYN
AdGLP5	MDLQENFSVFVNGKFCKDPMLVVAEDFFKHVDAGNTTNKLGSKVTPVSVNELFGLNTLGISLARIDFAPRGLNPPHIHPRGTEIVIVIEGTLHVGFVTSNQNNGQNRLFTKVLNKGDVFVFPIGLPHFQLNVGYGNAVAIAALSSQNAGVITIANAVFGSTPPISDEILAKAFQIDKNTIDYLQKQFWYDNN
AdGLP6	MVIGPFRLSLCVCLVFLTSACFGTRLEESFNECQLDRLNALTPDNRIESQGGITETWNSNHPELRCAGVTLLKRTIFPNGFHLPSYANYPQLIFIAQGNGVFGVSLPGCPVTYEEAESQSREDRRQRIVIKRESEQEQEQQGDSHHKIYHFRQGHLLAIPAGVPYWSFNYGNEPIVAITLLDTSNLDNQLDPSPRRFYLAGNPEEEHPETQQQQPQTRRRHGQHQQDEYGSQGEEEGNNVLSGFSTQLLAHAFGVDEEIARILQNPPEQTKDQIVRVEGGFRDVISPRWGEGKQYEDELEERQRQPPRRDEQGKGYDYDDDRRPRHRQDPYREGDEDDRRPRGSRQGQGRGYDDDDRRPGQYEEGEEDDRRPRRSSRPKRQGRRHDDDDRRADEDDRRG…
AdGLP7	MDEGANLEDDLNQTDMLLEVNQSSDLSKNGHAGEIDKTTRDLCGEPASNQEKRPVISDYVIDEPTGKSMVIECKDIDPKSETQEDVREHEECNKSVGTSSESHPAQDEGLLLKATEDVGKHSSLPTINSEPAAQNDSSVKHDQGGQAGKEISGVSATPVQDQSGNDMVKHISSGIDALVYSSSRCDSLEANWGSVSAKPGVAANTTFGSIVTGANVEKIPGLNTLGVSLSRIDYAPGGLNPPHTHPRATEIVFVLEGQLDVGFITTSNVLISKTIYKGEIFVFPKGLVHFQKNNANEPAAVISAFNSQLPGTQSIPLTLFAATPPVPDNVLTKAFQVGTKEIEKIKSRLAPKK
AdGLP8	MSSSLLFLTLAYLVLIERLTCHAQSHGDRIGECRLEHLSVMEPTKRVESEGGVAEFWDDKSQQLQCIGVTLIRYTIRPKGLLLPFYTNAPRIHYILQGKGVMEIVVTGCRAMYRSSTKRGMMSSYSDEHQKIQSIEQNDAVAVPSSSVHWIYNTGHSDLVLFSLVDVANADNQLDPTFRNFLLSGNGNGKEGEESNNNWFIKKKQREAQEGNVFSGLALETLIGSFNVQREIAEKVQGLKDWRGSIILVKEGLDWLSPEEEEEEEGLEKRKKGDVNGIEETLCSYSFVHPLGEPRMHADKYNPRGGHITSLNTPNMAVLQYLQLGLDRGVLYKDAILVPHYNLNCHAVIYCTRGSALVQVINENGKRVLDEEVKEGQVLIVPQHYIVVKKAGSDAFDWV…
AdGLP9	MELYKDQDEEYWDERRPSSSSSDSGFLLQDAKSVVKTEAGEMRVMRSYDSGFGGGRRSFERLMHIAFITMEPRSLFIPQYLDSNLVIFIRRGEVKLGYMNGDELAERRLKSGDIYVIPAGSPFYLLNIGQGQRLHMVCSITPVQGTPTPTFHSFYIGGGANPESILFGFDPEILQTAFNATRRELDRVFSAELEGPIVFVGDIREPSLWTKFLEMKDQDKAQHLKKMVLLNRILGNESKKKTDYKGSTGGSPDSYNLYDKKPDFRNSYGHSSAIDGDEYHPLRDVNIGVFHVNLTAGSMMAPHVNPRATEYGIILRGSGRIEVGFPNGTNAMNAEVRVGDVFFVPRFFPFCQISSRTGPLEFVGFADSAKKNYPQFLAGSVSLVRSMMGPELAAAFGVQ…
AdGLP10	MKFIGSALAVTFALVLASTSASDPDALQDLCVADIASGVKVNGFTCKDAAKVNASDFSSNILAKSGVAANTTFGSIVTGANVEKIPGLNTLGVSLSRIDYAPGGLNPPHTHPRATEIVFVLEGQLDVGFITTSNVLISKTIYKGEIFVFPKGLVHFQKNNANEPAAVISAFNNQLPGTQSIPLSLFAATPPVPDNVLTKAFQVGTKEIEKIKSRLAPKK
AdGLP11	MELELTPKRAEIVFEGDGGGYYAWSSPMLSKFNLGGGRLHLKPWGFALPHYGDVSKVGYVIQGNNGVAGIVLPNTKKEVVVKLKQGDIIPVPIGSVSWWFNNGDSDVIIAYLGETSKAIFPGQINYFFLSGFGGILGGFSSDLTSKSYNLNKDETKILTTSQTGAVIIKLQKEKAQDMPHPHVDLTKKMVHNIDASKPDYSVNKGGSVTTVTSKEFPFIGEVGLSVIIVKLEPNAIKTPSHSISPVAQLIYIARGGGKIEIVGLNGQSVLDTQVEAGQLLLVPQFFVAAQIAGDQGMETYSVVTTENPLFEELAGKASVWGAMSPIIQEVALNVDSEFQKLFISKIEETTNLIPSDI
AdGLP12	MAYNFSLVVAILALSLSVIVTATDNSALQDFCVSDPQGQVLVNGLVCKDPKVVEANDFFFSGLHIAGNTSNPSGSKVTPVAATQLPGLNTLGISIARIDYAPWGINPPHTHPRASEILTVLDGYLEVGFVTSNPENRHIRKVLQKGDVFVFPVGLVHYQRNVGNINAVAIAALSSQNPGVITVGNAVFGSTPEIATDVLVKAFHLDETTIGYLQSKFKN
AdGLP13	MVKHISSGIDALSITQPSNLSSTHRLNANQSLPSPSSSSFLSPSSISLPHLRPSSAAVAETSFEEGAWQGNFWGSATPVQDQSGNDMVKHISSGIDALVYSSSRCDSLEANWGSVSAKPGVAANTTFGSIVTGANVEKIPGLNTLGVSLSRIDYAPGGLNPPHTHPRATEIVFVLEGQLDVGFITTSNVLISKTIYKGEIFVFPKGLVHFQKNNANEPAAVISAFNSQLPGTQSIPLTLFAATPPVPDNVLTKAFQVGTKEIEKIKSRLAPKKQLL
AdGLP14	MELRKAILAFVLVLLYGGVKALSRRDYSLVEKSERRPLVVSEYGTVSAVDVQAGHGAPLHHLQFITLEPNSLFLPVLLHADMLLYVHTGSGRLTSADEDGTKSIDLRVGDLCKLDEGTVFHIQSNSHELTLYAMFANSDDHTYDPSIGAYSRVNELIKGFDKRIIQAAFQVPEDLVEAITKKSSIPGIVHSKNATSEEQHAPKDEIDLEASLLGNILGIHSSNKEKTKYNIFKHDPDFRNRHGWTLTVTKKQLKALKHTNLGFLMVNLTAGSMLGPHWNPRSAEIAVVLYGRGMVRVLCGSSSSNDVDKQRRRRECKNRRFKVEEGEVFVVPRYHAMAQMSFQNESLVFLGFTTSSKKHTDVRFLAGDTSVLQNMNRDVLATSLGVSNATVGRLLRNQN…
AdGLP15	EISTHKHTQKKKKEKEHIKSQKMKAIYFLVGLLALAFSFASAYDPSPLQDFCVALNDTHNAVFVNGNVCKDPKVVVAEDFFKHVDPGNVDNKLGSNVTPVSVNELPGLNTLGISLARLDFAPKGLIPPHTPPRATEILTVLEGTLFVGFVTSNQNNTNRLFTKVLNKGDVFVFPIGLIHFQFNVGYGNAVAISGLSSQNPGVITIANAVFGSTPPISPEVLTKAFQVDKKVINYLEKTVLV
AdGLP16	MKATYLLVAFLALASFASAFDPRPLQDFCVAVPDDSSSKDAVFVNGKFCKNPELVVAEDFFKHVDPGNADNKLGSKATPVTVNQMPGLNTLGISLARVDFGPKGLIPPHTHPRATEILTVIEGTLLVGFVTSNNQNNTNRLFTKVLNKGDVFVFPLGLIHFQVNIGNGNALAIAALNSQNPGVITIANAVFGSTPPISPEILAKAFQVDYKVINYLRKQFSYDNN
AdGLP17	MAKLLALSVCFCFLVLGASSVTFRQQGEENECQFQRLNAQRPDNRIESEGGYIETWNPNNQEFQCAGVALSRFVLRRNALRRPFYSNAPQEIFIYQGSGYFGLIFPGCPGTFEEPIQGSEQFQSQRPLDTHQKVHSFREGDLIAVPHGVAFWIYNDQDTDVVAISVLHTNSLHNQLDQFPRRFNLAGKQEQEFLRYQQEQENEGGNVFSGFSTEFLLHGFQVNEDIVKNLRGENESEEQGAIVTVKRGLSILVPAERRQSYQQPGNFNNGIEETICTASVKMNIGKSTSADIYNPQAGSVRTVNELDLPILNRLGLSAEYGSIHRDAMFVPHYNMNANSIIYALHGGAHVQVVDCNGNRVFDEELQEGQSLVVPQNFAVAAKSQSEHFLYVAFKTNSRA…
AdGLP18	MKAIYFLVGLLALASSFASAYDPSPLQDFCVALNDTHNAVFVNGNICKDPRVVVAEDFFKHVDPGNVDNKLGSNVTPVSVNELPGLNTLGISLARLDFAPKGLIPPHTPPRATEILTVLEGTLFVGFVTSNQNNTNRLFTKVLNKGDVFVFPIGLIHFQFNVGYGNAVAISGLSSQNPGVITIANAVFGSTPPISPEVLTKAFQVDKKVINYLEKQF
AdGLP19	MAKLLALSVCFCFLVLGASSISFRQQPEENACEFQRLNAQRPDNRLESEGGYIETWNPNNQEFECAGVALSRLVLRRNALRRPFYSNAPQEIFIQQGRGYFGLIFPGCPSTYEEPAQQGRRHQSQRAPRRFEGEDQSQQQQQDSHQKVRRFDEGDLIAVPTGVALWMYNDHDTDVVAISLTDTNNNDNQLDQFPRRFNLAGNQEQEFLRYQQQSRQSRRRSLPYSPYSPQTQPRQEEREFSPRGQHSRRERAGQEEENEGGNIFSGFTPEFLAQAFQVDDRQIVQNLRGENESEEEGAIVTVRGGLRILSPDRKRQTICTASVKKNIGRNRSPDIYNPQAGSLKTANDLNLLILRWLGLSAEYGNLYRLLALSLCFCVLVLGASSVTFRQGGEENECQF…
AdGLP20	MGKPVIKPLVVLLLSLILVSECAAIRSQKRRMGQRVQLSLEECGDLEKLEAIEPDYYRIEAEGGVTESWNHTNKMLRCAGVALVRRTVKPGGLVLPSYTNAPQLMYYVQEPEEAGQEYREQHQKVHEIRGGDIIAIPPGIGYWFYNNGDVPLVVVILLHTNNVANQLGTLPRRFYIAGNTEDEHGEGGREKSISGRNVFSGINVNLLAQVFGVRVETARKIQGPDDKRKNIVMVEGGLDVVRPEPGSRANANGLEETICTLRVREAVGSAARADIYVPHAGRIATLNSIKLPILADLQLSAERGVLYKYGVYVPHWNLNAHSVMYVTGGRGRVQVGDNKGKNVFDNVMEEGQVVVIPQNFVAVMHAGEEGFEWIAFKTGENAMINTLIGESSAIRVLPV…
AdGLP21	MKTKLVLFIILLSLCTNLLAALSRHEEQEEEDPELTTCMHQCGHQQQYSKSDKQACIRSCQRYHQMKKEREEEEGTTMETQNPYVFDNEDFRTRLETQDGRVRVLNKFSRRSKILKGISNYVLVTMEAKGHTFTSPTYFDSDAVIFVLKDKTDRFNLEDGDMMRVAAGTLVYFVNKNENQNLILANLFIPLTTPGDYKAFNPELFLTAFSMDKLEAALQTPREKIRGVFHEELEGTIFKIAREEVEALSKVKEGFWPFSTQSGGPFNLLGTRPYISNQYGRLFQSSLDKPFELNELNLVLSFSNITRGSMTAPSYVTRATKICIVGEGKGYVEIVCPHYVSSSRYSGGRGGGTKDKALYRRLSSELREGMVFVVPAGHPFLVGAGKEDDLHIVCYEVNA…
AdGLP22	MQKIFKSLTINKQLYRQHHTKLKMKATYLLVAFLALASFASAYDPSPLQDFCVALPDGSIKDAVFVNGKFCKDPKLVVAEDFFKHVDPGNVVNKLGSKVTPVTVNELAGLNTLGISLARIDFGSKGLNPPHTHPRGTEVLIVIEGTLLVGFVTSNQNNTNRLFTKVLNKGDVFVFPFGLIHFQFNIGYGNALAIAALSSQNPGVITIANAVFGSTPPISPEILAKAFQVDNKVINYLQKQFWYDNN
AdGLP23	MKAIYFLVGLLALASSFASAYDPSPLQDFCVALNDTQNAVFVNGNICRDPKVVVAEDFFKHVDLGNVVNKLGSNVTPVSVNELPGLNTLGISLARLDFAPKGLIPPHTHPRATEILTVLEGTLFVGFVTSNQNNTNRLFTKVLNKGDVFVFPIGLIHFQFNVGYGNAVAISGLSSQNPGVITIANAVFGSTPPISPEVLTKAFQVDKKRAIKPRTMATTYIPIFSMVIFILTVGSDAGGISIYWGQNGNEGTLAETCATGNYEYVNIAFLYSFGNGRIPRLNLAGHCDPYSNNGCTNLSADIKQCQAKGIRVMLSIGGGPGGYTLASTEDARQLATFLWNNFLGGQSSTRPLGEAVLDGIDFDIEGGTNQHWDELARYLSGYNNKGKKVYLTAAPQCPF…
AdGLP24	MKAIYFFVSLLALASSFASVYDPNPLQDFCVALNDTQNASIYHYILKYQTPFNIYDPKVVVAEDFFKHVDPGNVVNKLGSNVTPVSVNELPGLNTLGISLARLDFAPKGLIPPHTHPRAIEIFTVVEGTLFVGFVTSNQNNTNHLFTIVRNKGDVFMFPIGLIHFQLNMGYGNVVAISSLSSQNPGVITVVNAVFGSTPPISPEVLTKVFQVHKKVINYLEKHI
AdGLP25	MKFIGSVLVVTFALVLASTSASDPDALQDLCVADTKSGVKVNGFTCKDAAKVNASDFSSNILAKPGVAANTTFGSIVTGANVEKIPGLNTLGVSLARIDYAPGGLNPPHTHPRATEIVFVLEGQLDVGFITTSNVLISKTIYKGEIFVFPKGLVHFQKNNANEPAAVISAFNSQLPGTQSIPLTLFAATPPVPDNVLTKAFQVGTKEIEKIKSRLAPKK
AdGLP26	MSQSNTIAILVILISSAISFAFASDPDTLQDFCVALPSSSKTGVKVNGFACKESSNVTESDFFFNGLAKAATINNTVGSVVTAANVEKIPGLNTLGVSLSRIDYKPSGLNPPHTHPRATEVVFVLEGELEVGFVTTSNKLISKTIKEGEVFVFPKGLIHFQKNNNGDKPAAVVSAFNSQLPGTLSIAAALFSATPAVPDDVLALAFKIDAHLASTK
AdGLP27	MQKIFKSLTINKQLYRQHHTKLKMKATYLLVAFLALASFASAYDPSPLQDFCVALPDGSIKDAVFVNGKFCKDPKIVVAEDFFKHVDPGNVVNKLGSKVTPVTVNELAGLNTLGISLARIDFGPKGLNPPHTHPRGTEILIVIEGTLLVGFVTSNQNNTNRLFTKVLNKGDVFVFPIGLIHFQLNIGYGNALAIAGLSSQNPGVITIANAVFGSTPPISPEILAKAFQVDNNVINYLQKQFWYDNN
AdGLP28	MANSLRLAFLVLFQSLLALSLAHRYPTKCSFDKLVALEPSKRVESEGGFTEYWDSKNEQFQCVGVSALRYSIKPKGLLLPHYINAPRLQYVLQGTFHHCMHAGTGILETVVPGCPETFREQTRHGDQHQKIHATREGDVIVVPTGSAQWIYNTGETDMVIFSVIDSANEDNQLDLKVRKFFLGGKPQEEKGEEGNMFSGLELKTVAESLGIDMGIAGKVQGVDDPRGSIIIVEDELETLSPAVEESGNGNGLDETLCTLRLVHQLAESTDADKYNPRAGFLTALNTPNLPVLQYVQLGVDRGVLYKNAVMAPHYNLNCHAVIYGTEGRGWIEVVGENGRKVYEGEVREGQILIVPQQFVVAKKAAEGSDEGFGWIAVKTSDNPMISPLAGKLSLIRAMP…
AdGLP29	MAKLLALSVCFCFLVLGASSISFRQQPEENACEFQRLNAQRPDNRLESEGGYIETWNPNNQEFECAGVALSRLVLRRNALRRPFYSNAPQEIFIQQGRGYFGLIFPGCPSTYEEPAQQGRRHQSQRAPRRFEGEDQSQQQQDSHQKVHRFDEGDLIAVPTGVALWMYNDHDTDVVAISLTDTNNNDNQLDQFPRRFNLAGNQEQEFLRYQQQSRQSRRRSLPYSPYSPQTQPRQEEREFSPRGQHSRRERAGQEEENEGGNIFSGFTPEFLAQAFQVDDRQIVQNLRGENESEEEGAIVTVRGGLRILSPDRKRRADEEEEYDEDEYEYDEEDRRRGRGSRGRGNGIEETICTASVKKNIGRNRSPDIYNPQAGSLKTANDLNLLILRWLGLSAEYGNL…
AdGLP30	MAKLLALSFCFCFLVLGASSISFRQQPEENACQFQRLNAQRPDNRIESEGGYIETWNPNNQEFECAGVALSRLVLRRNALRRPFYSNAPQEIFIQQGRGYFGLIFPGCPSTYEEPAQQGRRSQSQRPPRRLQGEDQSQQQQDSHQKVHRFDEGDLIAVPTGVAFWLYNDHDTDVVAVSLTDTNNNDNQLDQFPRRFNLAGNQEQEFLRYQQQSRQSRRRSLPYSPYSPQTQPRQEEREFSPRGQHSRRERAGQEEENEGGNIFSGFTPEFLEQAFQVDDRQIVQNLRGENESEEEGAIVTVRGGLRILSPDRKRGADEEEEYDEDEYEYDEEDRRRGRGSRGRGNGIEETICTASVKKNIGRNRSPDIYNPQAGSLKTANDLNLLILRWLGLSAEYGNL…
AdGLP31	MDTILSLTCDPDIPNGFPIDGKYFTYTGMRAFVQQSAPPSYFTYLRASKEEFAALDGLSVATIILGFRPGDVSPPHIHPRASELLFVVEGSLVVGFVDTNNKLFTQKLQTGDMFVFPKGLIHFQLNEDPKNHAISVSSLGSASPGLILVPNNLFNTSATIDDRVLSLSFKTNVFTIQVLKKAFFKIVSLMVCVFAMVQTSICGDPDILGDFIAPAGVPINGSFFTFTGMREWVGQTGSPSYFQYLRASKDEFPALDGLSVSTILLGFRPGDVSPPHVHPRASELLLVVQGSLLVGFVDTNNKLYTSRLQTGDMFVFPKGLIHFQLNEDTENPAFSISSLGSASPGLILVPNNLFNTSATIDDRVMALSFKTNVSTIHLLEKALSTPYN
AdGLP32	MGNRNSLLFFILVLMCHGVTLTMGLWRKHDDVETMFLMKNSKSVVKTDAGEMRVLESYGDAKLMERRLHIGFISMEPRSLFVPQYIDSSFIIFLHEGEAKLGFMYRGKLAERTLKMGDVYRIPAGSAFYLVNIGEGQKLHIICSIDPSEAVGVGTFQSFYLGGGANPASVLSGFGTDILEAAFNVSAEEVRKMFTRQHEGPIVNLDQQDTGLWSKFLQLKDEDKLQHLKGMVLDQQEEDFDDEDNDGQEEEKQRVWSWRKLLDSVVCDELKKAWNPNKGMGKKPPHICNLYDRAPDFINSHGWSVAVDGSDYSPLKMSGVGIYHVNLSAGAMMTPHMNPMATEYGIVLRGSGRIQIVFPNGTNAMDAEIKEGDVFFIPRYFPFCQIASKDQPLEFFGFT…
AdGLP33	QFLICPSVGFYKNTLLCSLAFHNSHALTYSYSKKKTKDKEMDLDLSPQLPKKLYGGNGGSYYAWSSSELPMLRQGNIGAAKLALEKNGFALPRYSDSSKVAYVLQGSGVAGIVLPEKEEKVVAIKKGDALALPFGVVTWWYNKEDPELVVLFLGDTSKAHKAGEFTDFFLTGSNGIFTGFSTEFVGRAWDLEEKDVKILVGKQSENGIVKLDGSISLPEPKPDHRKGMALNCEEAPLDVDIKGGGRVVVLNTNNLPLVGEVGLGADLVRLDGSAMCSPGFSCDSALQVTYIVRGSGRVQVVGVDGKRVLETTVKAGNLFIVPRFFVVSKIADPDGMEWFSIITTPNPIFTHLAGSSSVWKALSPTVLQAAFNVDSGVEQLFRSKRTADAIFFPPPK
AdGLP34	MGGDPDILTDFIAPEGTNINGSFFTFTGMRVLLTQETPPPTFHVLKASRAEFPALDGQSVSYAVLEFPTGSVNPPHVHPRASELLFVVQGSLQVGFVDTNNKLFTQSLQTGDLFIFPKGLVHFQFNSDSKNYAFAISAFGSASAGLVSLPNTLFNTTIDDNILALSFKTDVATIQTLKKAFSP
AdGLP35	MRGRVSPLMLLLGILVLASVSATHAKSPYRKTENPCAQRCLQSCQQEPDDLKQKACESRCTKLEYDPRCVYDTGATNQRHPPGERTRGRQPGDYDDDRRQPRREEGGRWGPAEPREREREEDWRQPREDWRRPSHQQPRKIRPEGREGEQEWGTPGSEVREETSRNNPFYFPSRRFSTRYGNQNGRIRVLQRFDQRSKQFQNLQNHRIVQIEARPNTLVLPKHADADNILVIQQGQATVTVANGNNRKSFNLDEGHALRIPSGFISYILNRHDNQNLRVAKISMPVNTPGQFEVPLSSHIYIQFSIIILHVVGVASHAFNAEFNEIRRVLLEENAGGEQEERGQRRRSTRSSDNEGVIVKVSKEHVQELTKHAKSVSKKGSEEEDITNPINLRDGEPDL…
AdGLP36	MSTTKVVLIFVILTGAIFFALASDPEPLQDLCVALPNSGVRVNGFACKAESNVTESDFFFSGIGKPGVINNTVGSLVTTANVDKIPGLNTLGVSLARIDYKPGGINPPHTHPRATEVVFVLEGELDVAFITTSNKLISKKIKKGEVFVFPIGLVHYQKNNGDTLASVIAAFNSQLPGALPVASALFSSKPAVPDEVLAKTFQIDAKEVETIKTKFAPKTG
AdGLP37	MSMNLCSSFFFMFFIATPFTCIIHVCSADCDNLQDTCPTSLPEKETIFINGLPCKSKDNNTAQDFKTAELTRAGPRDNFFGSSMNIVSASKFPGLNTLGISISRIDIEVDGMVNLHNHPRATEMIYVNQGVLAAAFLDTQNQFFQKSLRAGDNPGLGSLSASTPSETTLESVENLKRKLITSFSDLELHHGTTDLASQILEIIYS

## Sheet: AiGLPs
The protein sequences of 32 AiGLPs
AiGLP1	MTRIAYFIVAFLALASSFASAYDPSPLQDFCVAVNDSKSAVFVNGKFCKDPNLVVAEDFFKHVDAGNTSNKLGSKVTPVSVNELFGLNTLGISLARIDFAAKGLNPPHIHPRGTEILIVLEGTLYVGFVTSNQNNGQNRLFTKVLNKGDVFVFPKGLIHFQLNVGYENAVAIAALSSQNAGVITIANAVFGSTPPISDQVLAKAFQIDKNTVDYLQKQFWYDNN
AiGLP2	MVIGPFRLSLYVWLVFLTSACFGTRLEESFNECQLDRLNALTPDNRIESQGGITETWNSNHPELRCAGVTLLKRTIFPNGFHLPSYANYPQLIFIAQGNGVVGISLPGCPVTYEEAESQSREDRRRRIAIKRESEREQEQQGDSHHKIYHLRQGHLLAIPAGVPYWSFNYGNEPIVAITLLDTSNLDNQLDPSPRRFYLAGNPEEEHPETQQQQPQTRRRHGQHQQEEEEGNNVLSGFSTQLLAHAFGVDEEIARILQNPPEQTKDQIVRVEGGFRDVISPRWGEGKQYEDELEERQRQPRRRDEQGKGYDYDDDRRPHRQDPYRQGDEDDRRPRGSRQRQGRIYDDDDRRPGQGRRYDEDGRNGVEETLCSPTLVEDIARPSRADFYNPAAGRISSVN…
AiGLP3	MTIIAHFIVAFLALASSFASAYDPSPLQDFCVAVNDTKSAVFVNGKFCKDPMLVVAEDFFKHVDAGNTSNKLGSKVTPVSVNELFGLNTLGISLARIDFAPRGLNPPHIHPRGTEILIVIEGTLHVGFVTSNQNNGQNRLFTKVLNKGDVFVFPIGLPHFQLNVGYGNAVAIAALSSQNAGVITIANAVFGSTPPISDEVLAKAFQIDKNTIDYLQKQFWYDNN
AiGLP4	MELELTPKRAETVFEGDGGGYYAWSSPMLSKFNLGGGRLHLKPWGFALPHYGDVSKVGYVIQGNNGVAGIVLPNTKKEVVVKLKQGDIIPVPIGSVSWWFNNGDSDVIIAYLGETSKAIFPGQITYFFLSGFGGILGGFSSDLTSKSYNLNKDETKILTTSQTGAVIIKLEKEKAHDMPHPHVDLTKKLVHNIDASKPDYSVNKGGSVTTVTSKEFPFIGEVGLSVIIVKLEPNAIKTPSHSISPVAQLIYIARGGGKIEIVGLNGQSVLDTQVEAGQLLLVPQFFVAAQIAGDQGMETYSIVTTENPLFEELAGKASVWGAMSPIIQEVALNVDSEFQKLFISKIEETTNLIPSDI
AiGLP5	MKTKLVLFIILLSLCTNLLAALSRDEEQEEEDPELTTCMHQCGQQQQYSKSDKRACVRSCERYHQMKKEREEEEGTTMENQNPYVFDNEDFRTRLETQDGRVRVLNKFSRRSKLIKSISNYILVTMEAKGHTFTSPTYFDSDAVIFVLKGRAVIGLVREDKTDRFNLEDGDMMRVAAGTVVYFVNKNEN
AiGLP6	MVAMKEVIPRTGPFFVSAFRLIPAGFLLIGFAASRGRPFPSGLNAWLSISLFALVNAACFQLTMKFIGSVLAMTFALVLASTSASDPDALQDLCVADTASGVKVNGFTCKDAAKVNASDFSSNILAKPGVAANTTFGSIVTGANVEKIPGLNTLGVSLSRIDYAPGGLNPPHTHPRATEIVFVLEGQLDVGFITTSNVLISKTIYKGEIFVFPKGLVHFQKNNANEPAAVISAFNSQLPGTQSIPLTLFAATPPVPDNVLTKAFQVGTKEIEKIKSRLAPKK
AiGLP7	MELYKDQDEEYWDERRPSSSSSDSGFLLQDAKSVVKTEAGEMRVMRSYDSGFGGGRRSFERLMHIAFITMEPRSLFIPQYLDSNLVIFIRRGEVKLGYMNGDELAERRLKSGDIYVIPAGSPFYFLNIGQGQRLHMVCSITPVQGTPTPTFHSFYIGGGANPESILFGFDPEILQTAFNATRRELDRVFSAELEGPIVFVGDIREPSLWTKFLQMKDQDKAQHLKKMVLLTRILGNESKKKTDYKGSTGGSPDSYNLYDKKPDFRNSYGHSSALDGDEYHPLRDVNIGVFHVNLTAGSMMAPHVNPRATEYGIILRGSGRIQVGFPNGTNAMNAEVRVGDVFFVPRFFPFCQISSRTGPLEFVGFADSAKKNYPQFLAGSVSLVRSMMGPELAAAFGVQ…
AiGLP8	TKELELHPLISLNFIVAFLALASSFASTYDPSPLQDFSVAVNDSKSVGIFLNGKFCKDPNLVVVEDFFKHVDAGNTSNKLGSKVTPVSVNELFGLNTLSISLARIDFAAKGLNPPHIHLRGTEILIVIEGTLYIGFVSSNKNNGQNRLFTEVLNKGDVFVFPKGLAHFQLNVGYENTVAVAALSSQNAGVITIANAVFGSTPPISDQVLAKAFQVDKNTVDYL
AiGLP9	MAYNFSLVLAILALSLSVVVTATDNSALQDFCVSDSQGQVLVNGLVCKDPKVVEANDFFFSGLHIAGNTSNPSGSKVTPVTATQLPGLNTLGISIARIDYAPWGINPPHTHPRASEILTVLDGYLEVGFVTSNPENRHIRKVLQKGDVFVFPVGLVHYQRNVGHSNAVAIAALSSQNPGVITVGNAVFGSTPEIATDVLVKAFHLDETTIGYLQSKFKN
AiGLP10	MELRKAILAFVLILVLSLLYGGVKALSRRDYSLVEKSERIPLVVSEYGTVSAVDVQAGHGAPLHHLQFITLEPNSLFLPVLLHADMLLYVHTGSGRLTSADEDGTKSIDLRVGDLCKLDEGTVFHIQSNSDELSLYAMFANSDDHTYDPSIGAYSRVNELIKGFDKRIIQAAFKVSEDLVEAITKKSSIPGIVHSKNATSEEQHAPKDDSYTPEIDLEASLLGNILGIHSSNKEKTKYNIFKHDPDFRNRHGWTLTVTKKQLKALKHTNLGFLMVNLTAGSMLGPHWNPRSAEIAVVLYGRGMVRVLCGSSSNDDVDKQRRRRECKNRRFKVEEGEVFVVPRYHAMAQMSFQNESLVFLGFTTSSKKHTNVRFLAGDTSVLQNMNRDVLATSLGVSNAT…
AiGLP11	MKTKLVLFIILLSLCTNLLSALSRDEEQEEEDPELTTCMHQCGQQQQYSKSDKRACVRSCQRYHQMKKEREEEEGTTMETQNPYVFDNEDFRTRLETQDGRVRVLNKFSRRSKVLKSISNYVLVTMEAKGHTFTSPTYFDSDAVIFVLKGRAVIGLVREEKTDRFNLEDGDMMRVAAGTLVYFVNKNENQNLVLANLFIPLTTPGDYKAFNPELFLTAFSMDKLEAALQTPREKIKGVFHEELEGTIFKIAREEVEALSKVKEGFWPFSTQSGGPFNLLGTRPYISNQYGRLYQSSLDKPFELNELNLVLTFSNITRGSMTAPSYVTRATKICIVGEGKGYVEIVCPHYVSSSRYPGGRGGGAKDKALYQRFSSELREGMVFVVPAGHPFLVGAEKEDD…
AiGLP12	MAKLLALSLCFCVLVLGASSVTFRQGGEENECQFQRLNAQRPDNRIESEGGYIETWNPNNQEFQCAGVALSRSGYFGLIFPGCPSTYEEPAQEGRRYQSQKPSRRFQVGQDDPSQQQQDSHQKVHRFDEGDLIAVPTGVAFWMYNDEDTDVVTVTLSDTSSIHNQLDQFPRRFYLAGNQEQEFLRYQQQQGSRPHYRQISPRVRGDEQENEGSNIFSGFAQEFLQHAFQVDRQTVENLRGENEREEQGAIVTVKGGLRILSPDEEDESSRSPPSRREEFDEDRSRPQQRGKYDENRRGYKNGIEETICSASVKKNLGRSSNPDIYNPQAGSLRSVNELDLPILGWLGLSAQHGTIYRNAMFVPHYTLNAHTIVVALNGRAHVQVVDSNGNRVYDEELQE…
AiGLP13	MKAIYFLVGLLALASSFASAYDPSPLQDFCVALNDTQNAVFVNGNFCKDPKVVVAEDFFKHVDPGNVVNKLGSNVTPVSVNELPGLNTLGISLARLDFAPKGLIPPHTHPRATEILTVVEGTLFVGFVTSNQNNTNRLFTKVLNKGDVFVFPIGLIHFQFNVGYGNAVAISGLSSQNPGVITIANAVFGSTPPISPEVLTKAFQVDQKIINYLEKQF
AiGLP14	MSQSKTMAILVILISSAISFAFASDPDTLQDFCVALPSSSETGVKVNGFACKELSNVTESDFFFNGLANAATINNTVGSVVTAANVEKIPGLNTLGVSLSRIDYKPGGLNPPHTHPRATEVVFVLEGELEVGFVTTSNKLISKTIKEGEVFVFPKGLIHFQKNNNADKPAAVVSAFNSQLPGTLSIAAALFSATPAVPDDVLALAFKIDAQDVSNIKTNISSKKLDKLPRSKYNTLIIWRTYNYIDLSALDVRGSKLMPDKKDFGYNFSCDDPGRGGTCDISAWDAFYLAGNISQFNESSTYLMGWLRDYLWLNSSQLINGYNPFDMNSLSVWAWIFLFGHLVWTTGFMFLISWRGYWQELIETLAWAHERTPLANLIRWRDKPVALSIVQARLVGLAH…
AiGLP15	MKATYLLVAFLALASFASAYDPSPLQDFCVALPDNGIKDAVFVNGKFCKDPKVVLAEDFFKHVDPGNVVNKLGSKVTPVTVNELAGLNTLGISLARIDFGPKGLNPPHTHPRATEILIVIEGTLLVGFVTSNQNNTNRLFTKVLNKGDVFVFPIGLIHFQSNIGYGNAFAIAGLSSQNPGVITIANAVFGSTPPISPEILAKAFQVDNNVINYLQKQFWYDNN
AiGLP16	MLSYVSLPSPPLAPINHLLLILLFITTTAITIIAAMGKLLALSVCFCFLVLGASSISFRQQPEENACQFQRLNAQRPDNRIESEGGYIETWNPNNQEFECAGVALSRLVLRRNALRRPFYSNAPQEIFIQQGRGYFGLIFPGCPSTYEEPAQQGRRHQSQRPPRRFQGQDQSQQQQDSHQKVHRFDEGDLIAVPTGVAFWMYNDHDTDVVAVSLTDTNNNDNQLDQFPRRFNLAGNHEQEFLRYQQQSRRRSLPYSPYSPQTQPKQEDREFSPRGQHGRRERAGQEQENEGGNIFSGFTPEFLAQAFQVDDRQILQNLRGENESDEQGAIVTVRGGLRILSPDRKRRQQYERPDEEEEYDEDEYEYDEEERQQDRRRGRGSRGSGNGIEETICTASFKK…
AiGLP17	MAKLLALSVCFCFLVLGASSVTFRQQGEENECQFQRLNAQRPDNCIESEGGYIETWNPNNQEFQCAGVALSRFVLRRNALRRPFYSNAPQEIFIYQGSGYFGLIFPGCPGTFEEPIQGSEQFQRPSRHFQGQDQSQRPLDTHQKVHGFREGDLIAVPHGVAFWIYNDQDTDVVAISVLHTNSLHNQLDQFPRRFNLAGKQEQEFLRYQQRSGQFLSHGFQVNEDIVRNLRGENEREEQGAIVTVKGGLSILVPPEWRQSYQQPGRGDKDFNNGIEETICTATVKMNIGKSTSADIYNPQAGSVRTVNELDLPILNRLGLSAEYGSIHRDAMFVPHYNMNANSMIYALHGGAHVQVVDCNGNRVFDEELQEGQSLVVPQNFAVAAKSQSEHFLYVAFKTN…
AiGLP18	MANSLRLAFLVLFQSSLALSLAHRYPTKCSFDKLVALEPTKRVESEGGFTEYWDSKNDQFQCVGVSALRYSIKPKGLLLPHYINAPRLQYVLQGTFHHCMHAGTGILETVVPGCPETFREQTRHGDQHQKIHATREGDVIVVPTGSAQWIYNSGETDMVIFSVIDSANEDNQLDLKVRKFFLGGKPQEEKGEEGNMFSGLELKTVAESLDIDMGIAGKVQGVDDPRGSMIIVEDELETLSPAVEESGNGNGLDETVCTLRLVHQLAESTDADKYNPRAGFLTALNTPNLPVLQYVQLGVDRGVLYKNAVMAPHYNLNCHAVIYGTEGRGWIEVVGENGRKVYEGEVREGQILIVPQQFVVAKKAAEGSDEGFGWIAVKTSDNPMISPLAGKLSLIRAMP…
AiGLP19	MGKPVIKPLVVLLLSLILVSECAAIHSQKRRMGQRVKLSLEECGELEKLEAIEPDYYRIEAEGGVTESWNHTNKMLRCAGVALVRRTVKPGGLVLPSYTNAPQLMYYVQGSGIQGMTIFPSCPESFEEPEEAGQEYREQHQKVHEIRGGDIIAIPAGIGYWFYNNGDVPLVVVILLHTNNVANQLGTLPRRFYIAGNTEDEHGEGGREKSISGRNVFSGISLNLLAQVFGVRVETARKIQGPDDKRKNIVMVEGGLDVVRPEPGSRANANGLEETICTLRVREAVGSAARADIYVPHAGRIATLNSIKLPILADLQLSAERGVLYKYGVYVPHWNLNAHSVMYVTGGRGRVQVGDNKGKNVFDNVMEEGQVVVIPQNFVAVMHAGEEGFEWIAFKTGEN…
AiGLP20	MKAIYFLVGLLALASSFASAYDPSPLQDFCVALNDTQNAVFVNGNFCKDPKVVVAEDFFKHVDPGNVVNKLGSNVTPVSVNELPGLNTLGISLARLDFAPKGLIPPHTHPRATEILTVVEGTLFVGFVTSNQNNTNRLFTKVLNKGDVFVFPIGLIHFQFNVGYGNAVAISGLSSQNPGVITIANAVFGSTPPISPEVLTKAFQVDKKVINYLEKQF
AiGLP21	MKATYLLVAFLALASFASAYDPSPLQDFCVALPDGIKDAVFVNGKFCKDPKVVVAEDFFKHVDPGNVVNKLGSKVTPVTVNELAGLNTLGISLARIDFGPKGLNPPHTHPRATEILIVIEGTLLVGFVTSNQNNTNRLFTKVLNKGDVFVFPIGLIHFQSNIGYGNAFAIAGLSSQNPGVITIANAVFGSTPPISPEILAKAFQVDNNVINYLQKQFWYDNN
AiGLP22	MKAIYFLVGLLALASSFASAYDPSPLQDFCVALNDTQNAVFVNGNFCKDPKVVVAEDFFKHVDPGNVVNKLGSNVTPVSVNELPGLNTLGISLARLDFAPKGLIPPHTHPRATEILTVVEGTLFVGFVTSNQNNTNRLFTKVLNKGDVFVFPIGLIHFQFNVGYGNAVAISGLSSQNPGVITIANAVFGSTPPISPEVLTKAFQVDKKVINYLEKQF
AiGLP23	MQKIFKSLTQLTRNYMQNYRYIEGSKIKMKATYLLVAFLALASFASAYDPSSLQDFCVAVPNGIKNAVFVNGKFCKDPKLVVPEDFFKHVDPGNVLNKFGSKATPVTVNELVGLNTLGISLARIDFGPKGLIPPHTHPRATEILTVIQGTLLVGFVTSNQNNTNRLFTKVLNKGDVFVFPIGLMHFQFNIGNSNALAFAALNSQNPGIITISNAVFGSTPPISSEILAKAFQVDNKVINYLQKQFSYDNN
AiGLP24	MAKLLELSFCFCFLVLGASSISFRQQPEENACQFQRLNAQRPDNRIESEGGYIETWNPNNQEFECAGVALSRLVLRRNALRRPFYSNAPQEIFIQQGRGYFGLIFPGCPSTYEEPAQQGRRYQSQRPPRRLQEEDQSQQQQDSHQKVHRFNEGDLIAVPTGVAFWLYNDHDTDVVAVSLTDTNNNDNQLDQFPRRFNLAGNHEQEFLRYQQQSRQSRRRSLPLSPYSPQPGQEDREFSPQGQHGRRERAGQEQENEGGNIFSGFTSEFLAQAFQVDDRQIVQNLRGENESEEQGAIVTVKGGLRILSPDRKSSGNGIEETICTATVKKNIGRNRSPDIYNPQAGSLKTANELNLLILRWLGLSAEYGNLYRNALFVPHYNTNAHSIIYALRGRAHVQVV…
AiGLP25	MDLDLSPQLPKKLYGGNGGSYYAWSSSELPMLRQGNIGAAKLALEKNGFALPRYSDSSKVAYVLQGSGVAGIVLPEKEEKVVAIKKGDALALPFGVVTWWYNKEDPELVVLFLGDTSKAHKAGEFTDFFLTGSNGIFTGFSTEFVGRAWDLEEKDVKTLVGKQSENGIVKLDGSISLPEPKPDHRKGMALNCEEAPLDVDIKGGGRVVVLNTNNLPLVGEVGLGADLVRLDGSAMCSPGFSCDSALQVTYIVRGSGRVQVVGVDGKRVLETTVKAGNLFIVPRFFVVSKIADPDGMEWFSIITTPNPIFTHLAGSSSVWKALSPTVLQAAFNVDSGVEQLFRSKRTADAIFFPPPK
AiGLP26	MDTILSVTCDPDIPNGFPIDGKYFTYTGMRAFVQQSAPPSYFTYLRASKEEFAALDGLSVATIILGFRPGDVSPPHIHPRASELLFVVEGSLVVGFVDTNNKLFTQKLQTGDMFVFPKGLIHFQLNEDPKNHAISVSSLGSASPGLILVPNNLFNTSAAIDDRVLALSFKTNVSTIQLLKKAFFKIVSLMVCVFAMVQTSICGDPDILGDFIAPAGVPINGSFFTFTGMREWVGQTGSPSYFQYLRASKDEFPALDGLSVSTILLGFRPGDVSPPHVHPRASELLLVVQGNLLVGFVDTNNKLYTSRLQTGDMFVFPKGLIHFQLNEDTENPAFSISSLGSASPGLILVPNNLFNTSATIDDRVMALSFKTNVSTIHLLEKALSTPYN
AiGLP27	MGNRNSLLFFILVLMCHGVTLTMGLWRNHDDVETMFLMKNSKSVVKTDAGEMRVLESYGDAKLMERRLHIGFISMEPRSLFVPQYIDSSFIIFLHEGEAKLGFMYRGKLKERTLKMGDVYRIPAGSAFYLVNIGEGQKLHIICSIDPSGAVGAGTFQSFYLGGGANPASVLSGFGTDILEAAFNVSAEEVRKMFTRQHEGPIVNLDQQDTGLWSKFLQLKDEDKLQHLKGMVLDQQEEDFDDEDNDGQEEEKQRVWSWRKLLESVVCDEIKKAWNPNKGMGKKPPHICNLYDRAPDFINSHGWSVAVDGSDYSPLKMSGVGIYHVNLSAGAMMTPHMNPMATEYGIVLRGSGRIQIVFPNGTNAMDAEIKEGDVFFIPRYFPFCQIASKDQPLEFFGFT…
AiGLP28	MGGDPDILTDFIVPEGTNINGSFFTFTGMRVLITQETPPPTFHVLKASRAEFPALDGQSVSYAVLEFPTGSVNPPHVHPRASELLFVVQGSLQVGFVDTNNKLFTQSLQTGDLFIFPKGLVHFQFNSDSKNYAFAISAFGSASAGLVSLPNTLFNTTIDDNVLALSFKTDVATIQTLKKAFSP
AiGLP29	GAQWHIFYHPIQTSNFPFIITVNNYISSKIMSTTKVFLILVILTGAIISFALASDPEPLQDLCVALPNSGVRVNGFACKAESNVTESDFFFSGIGKPGVINNTVGSLVTTANVDKIPGLNTLGVSLARIDYKPGGINPPHTHPRATEVVFVLEGELDVAFITTSNKLISKKIKKGEVFVFPIGLVHYQKNNGDTLASVIAAFNSQLPGALSVASALFSSKPAVPDDVLAKTFQIDATVVETIKTKFAPKTG
AiGLP30	MRGRVSPLMLLLGILVLASVSATHAKSSPYQKKTENPCAQRCLQSCQQEPDDLKQKACESRCTKLEYDPRCVYDPRGHTGTTNQRSPPGERTRGRQPGDYDDDRRQPRREEGGRWGPAGPREREREEDWRQPREDWRRPSHQQPRKIRPEGREGEQEWGTPGSHVREETSRNNPFYFPSRRFSTRYGNQNGRIRVLQRFDQRSRQFQNLQNHRIVQIEAKPNTLVLPKHADADNILVIQQGQATVTVANGNNRKSFNLDEGHALRIPSGFISYILNRHDNQNLRVAKISMPIRRVLLEENAGGEQEERGQRRWSTRSSENNEGVIVKVSKEHVEELTKHAKSVSKKGSEEEGDITNPINLREGEPDLSNNFGKLFEVKPDKKNPQLQDLDMMLTCVEIK…
AiGLP31	SRGLVLVVGSAASQVAAPGFKSYERKNEPLNELMLETFIVHASKSFDLLHLFLSSSYPLSLLLDLSYLSLRHAILHTPAKREPIPPITLELLLPLSVIDLTLSPPSIFRRRRRNELRSHRWYRAALFHHRAATVSALKAPSRSSVPFTVSCTPTGTEQQQLDFQDPPPSSAVDCVGTGQDIECVAPFANEEQGQNGAVSLSSENNKEQEGESLKCLAEGLWELIVLVSPFFFWGTAMVAMKEVIPRTGPFFVSAFRLIPAGFLLIGFAASRGRQFPSGLNAWLSISLFALVDAACFQLTMKFIGSVLAMTFALVLASTSASDPDALQDLCVADTASGVKVNGFTCKDAAKVNASDFSSNILAKPGVAANTTFGSIVTGANVEKIPGLNTLGVSLSRIDY…
AiGLP32	MFFIATPFTCIIHVCSADCDNLQDTCPTSLPEKETIFINGLPCKSKDNNTAQDFKTAELTRAGPRDNFFGSSMNIVSASKFPGLNTVGISISRIDIEVDGMVNLHNHPRATEMIYVNQGVLAAAFLDTQNQLFQKSLRAGDVFVIPKGLAPSVLLHLLRPHWSR

## Sheet: AtGLPs
The protein sequences of 33 AtGLPs
AtGLP1	MMNSRISIIIALSCIMITSIRAYDPDALQDLCVADKSHGTKLNGFPCKETLNITESDFFFAGISKPAVINSTMGSAVTGANVEKIPGLNTLSVSLARIDYAPGGLNPPHTHPRATEVVYVLEGELEVGFITTANKLFTKTIKIGEVFVFPRGLVHFQKNNGKSPASVLSAFNSQLPGTASVAATLFAAEPALPEDVLTKTFQVGSKMVDKIKERLATKK
AtGLP2	MASPTLTLLLLLTTVSFFISSSADPDMLQDLCVADLPSGIKINGFPCKDAATVTSADFFSQGLAKPGLTNNTFGALVTGANVMTIPGLNTLGVSLSRIDYAPGGLNPPHTHPRATEVVFVLEGTLDVGFLTTANKLISQSLKKGDVFAFPKGLVHFQKNNGDVPASVIAAFNSQLPGTQSLGATLFGSTPPVPDNILAQAFQTSPGTVKHIKSKFQPKK
AtGLP3	MILNILLTLTLLMGRVKSDPDPLQDYCVSPPPSSHQQIFLNGKLCKDPTQASVSDFSTSALSRPGNTKTKPFMINVTVTTTANLPGLNTVGLTMARLDFGGSGVVPPHVHPRASEVTVCLDGVLLVGFVDTSGRVFTQELHPGETFVFPKGLIHFLYNIDTVSSALAVSGLSSQNPGTQIVSLSSFISKPPFLVEVLKSAYDINGQDVARIRKSLEG
AtGLP4	MATLQIPSALLRSFLLMFCLFVIPSLSSDSDPLQDFCVGDLKASASINGFPCKSAVSASDFFYSGLGGPLDTSNPNGVTVAPANVLTFPGLNTLGISMNNVELAPGGVNPPHLHPRATEVGTVIEGSVFVGFLSTNNTLFSKVLNAGEAFVIPRGLVHFQWNVGQVKARMITAFNSQLPGAVVLPSTLFGSKPEIPNAVLTRAFRTDDTTVQNLKSKFAV
AtGLP5	MTTLQISSSLFRSFLLVICVFVIPSLSSDSDPLQDFCVGDLKASPSINGFPCKSSVSASDFFFSGLGGPLNTSTPNGVAVSPANVLTFPGLNTLGLSMNNVEFAPGGVNPPHSHPRATEAGVVIEGSVFVGFLTTNNTLFSKVLNAGEMFVVPRGLVHFQWNVGKVKARLITSFNSQLPGSAVLPSTLFGSNPTIPNAVLTKTFRTDDVTVNKLKSKFAV
AtGLP6	MLRTIFLLSLLFALSNASVQDFCVANLKRAETPAGYPCIRPIHVKATDFVFSGLGTPGNTTNIINAAVTPAFAAQFPGLNGLGLSTARLDLAPKGVIPMHTHPGASEVLFVLTGSITAGFVSSANAVYVQTLKPGQVMVFPQGLLHFQINAGKSSASAVVTFNSANPGLQILDFALFANSLPTELVVGTTFLDATTVKKLKGVLGGTG
AtGLP7	MAHISQISSFLSIVLIFLALCITLFTNPTLSLPALKLNPFQDFCVADLQATPTNSGYPCKSQVTSEDFFYSGLNTPLNTSNPKGIAANPANLLTFPGLNTLGISMYNVAIAPGGYNQPHSHPGVTEAGVVIEGSVLVGFLTTNYTLYSKVIGPGDMFVIPPGLIHYEGNVGKTQCRLLTVVADDLPSEVGVPHTLLATKPAIPNEVLISAFKADSKTINMLRSKFTA
AtGLP8	MKGLVQFLVAKIILLVLASTFVHCYDPNPLQDYCVATNGTNRAETQYRFSRISTSVFVNGKFCKDPKLVTANDFFYSGLNIPGNTSNRLGASVTDVDVRRIPGLNTLGIAIARLDFAPGGQLPPHIHPRASQIILVLKGQLSVGFVSSNDYNYTLFSKILYPGDVFAFPIGLVQFHANTGKTHAVAIGVVGSQDPGVIPIGDAVFGSNPLIDPKLLAKAFALDVNIVRHVQRVFSSEGYIVK
AtGLP9	MKYPFQCFLAKIILLALASSFVSCYDPSPLQDYCVAVPEKNGVFVNGEFCKDPKLVTSDDFFASGLNIPGNTNKRLGSFVNPANIPGLNTLGVGIARIDFAPGGLIPPHIHPRASEIILVIKGKLLVGFVSSNDYNYTLFSKILYPGDVFVHPIGLVQFHANIGKTNAVAIGAVGSQNPGYISVGDAVFGSKPPIDPKILAKAFALDINIVRYLRKVFSPQDDIVND
AtGLP10	MEGLLQFLLAKIILLALASSFVYCYDPSPLQDYCVATNETNGVYVNGEFCKDPKRVTTNDFYTSGLNVPGNTIIGPGARNTVVDVERLPGLNTLGVDIARYDFAPGGLDPPHTHPRGSQIFLVMKGKLFVGFVSSNEYNYTLFTKVLYPGDVFVFPKGLIHFHANIGETNAVVISAGGSQDPGRIIIGDAVFGSKPLIDPKVLAKAFALDYNKVKYLQAVFS
AtGLP11	MKGLLHFLLAKIILLALASSFVYCYEPSPLQDYCVATNETNGVYVNGKFCKDPKCVTANDFYTSGLNVPGNTSTGPGVKITVVDVKRMPGLNTLGVDIARIDFAPGGLYPPHTHPRGSEIFLVMKGKLFVGFVSSNEYNYTLFTKVLYPGDVFVFPKGLIQFHANIGKTNAVVIAATGSQNPGRIIIGNAVFGSKPLIDPKVLAKAFALDFNKVKYFQAVFS
AtGLP12	MMEVLLRLLVTQVILLALATSFVSCYDPNPLQDFCVAASETNRVFVNGKFCKDPKSVTANDFSYSGLNIARNTTNFLGSNVTTVDVNKIPGLNTLGVSLARLDFAQGGQNPPHIHPRATEILVVTKGKLLVGFVSSNQDNNRLFYKVLKRGDVFVFPIGLIHFQMNVRRTRAVAFAGFGSQNPGTIRIADAVFGSNPSIPQEVLAKAFQLDVKLVRFLHIVFGPPLW
AtGLP13	MATSMIPIFVTFMLVAAHMALADTNMLQDFCVADLSNGLKVNGYPCKDPAKVTPEDFYFIGLATAAATANSSMGSAVTGANVEKVPGLNTLGVSISRIDYAPGGLNPPHLHPRASEAIFVLEGRLFVGFLTTTGKLISKHVNKGDVFVFPKALLHFQQNPNKAPASVLAAFDSQLPGTQVVGPSLFGSNPPIPDDLLAKAFGAAAPEIQKIKGKFPPKK
AtGLP14	MEGFLRFLVAKAILLALASSFVSCYDPSPLQDFCVAVDDASGVFVNGKFCKDPKYVKAEDFFTSGLNIAGNTINRVGSNVTNVNVDKIPGLNTLGVSLVRIDFAPGGQNPPHTHPRATEILVVVEGTLLVGFVTSNQDNNRLFSKVLYPGDVFVFPIGMIHFQVNVGRTNAVAFAGLGSQNPGTITIADAVFGSKPSIMPEILAKAFQLDVNVVKYLEARFSSNYDRHY
AtGLP15	MEANTLFLLKALCLLCFNVCFTLASDPDPIQDFCIPKPVTSPYHDHHFSTNLPCKNSSEVTTEDFVFSGLKTAGNFTETGFATVPVGPENFPGLNTLGISFVRADLKPGSINPPHYHPRATEVAHLVKGRVYSGFVDSNNKVYAKVMEEGEMMVYPKGLVHFQMNVGDVTATIVGGLNSQNPGIQKIPSVVFGSGINEELLMKAFGLSLKQIGTLKKRFDPVMSNEH
AtGLP16	MDSRCFGFFFTLLSLNVIVLAYDPDTLQDLCVADRTSGIKVNGFTCKPESNITASDFFFAGIGKPAVVNNTVGSAVTGANVEKIAGLNTLGVSLARIDYAPGGLNPPHTHPRATEVIFVLEGELDVGFITTANKLFAKTVKKGEVFVFPRGLIHYQKNNDKAKPASVISAFNSQLPGTQSIAATLFTATPAIPDHVLTTTFQIGTKEIEKIKSKFAPKKV
AtGLP17	MTIKSLSFLAALSLFALTLPLVIASDPSPLQDFCVGVNTPADGVFVNGKFCKDPRIVFADDFFFSSLNRPGNTNNAVGSNVTTVNVNNLGGLNTLGISLVRIDYAPNGQNPPHTHPRATEILVVQQGTLLVGFISSNQDGNRLFAKTLNVGDVFVFPEGLIHFQFNLGGTPAVAIAALSSQNAGVITIANTIFGSKPDVDPNVLARAFQMDVNAVRNLQARF
AtGLP18	MKMIIQIFFIISLISTISFASVQDFCVADPKGPQSPSGYSCKNPDQVTENDFAFTGLGTAGNTSNIIKAAVTPAFAPAYAGINGLGVSLARLDLAGGGVIPLHTHPGASEVLVVIQGTICAGFISSANKVYLKTLNRGDSMVFPQGLLHFQLNSGKGPALAFVAFGSSSPGLQILPFALFANDLPSELVEATTFLSDAEVKKLKGVLGGTN
AtGLP19	MASFATHLVVVVTMLFVAMASAEMLQDVCVADLSNAVKVNGYTCKDSTQITPEDFYFKGLANIAATNTSTGSVVTGANVEKLPGLNTLGLSMSRIDYAPNGLNPPHVHPRASEIIFVLEGQLYVGFVTTAGKLIAKNLNKGDVFTFPKGLIHFQKNIANSPASVLAAFDSQLPGTQSLVASLFGALPDDILAKSFQLKHKQVKKIKLRYAPKK
AtGLP20	MKSFSFLAVLSILAITLSLSKASDPSSLQDFCVGVNTPADGVFVNGKFCKDPKLVTVEDFFFTGLHEARPPNPKTGSNVTAVNVNNLPGLNTLGISLVRIDYGVYGQNPPHTHPRASEVLYVAVGTLFVGFVTSNPENRLFSKTLYEGDVFVFPQGLIHFQVNVGKYPAVAFAGLSSQNPGVITIADTVFGSNPQIDPSFLASAFQVDPKIVMDLQTKFIKP
AtGLP21	MAMKSLSFLAALSLLALTLPLTIASDPSQLQDFCVSANSSANGVFVNGKFCKDPKLVTADDFFFPGLQTARPITSPVGSTVTAVNVNNLLGLNTLGISLVRIDYAVDGQNPPHTHPRATEILVVELGTLLVGFVTSNPDNRLFTKVLNEGDVFVFPEGLIHFQANIGKAPAVAFAALSSQNPGVITIAPTVFGANPAINPNILAKAFQVDPRVVMDLQTKFKK
AtGLP22	MAMKSLSFLAVLSLLALTLPLAIASDPSQLQDFCVSANTSANGVFVNGKFCKDPKLVTADDFFFSGLQTARPITSPVGSTVTAVNVNNLLGLNTLGISLVRIDYAVNGQNPPHTHPRATEILVVEQGTLLVGFVTSNPDNRLFSKVLNEGDVFVFPEGLIHFQANIGKAPAVAFAALSSQNPGVITIANTVFGANPAINPTILAKAFQLNPRVVMDLQTKFKK
AtGLP23	MGDVFVFPEGFIHFQFNVGRSPAVAFAALSSQNPGVISIVNTVFGSNPPTNLNVLAKGFQLDPRVAMLMDLQAKILIMKYEIDHELPFIVMPRCDSCLYFQVSS
AtGLP24	MKNLYLAILYLLAASTLPFAIASDPSPLQDFCIGVNTPANALFVNGKFCKDPKLVTADDFYFSGLDKARTTESSPVGSNVTTVNVNQIPGLNTLGISLVRIDYGINGQNPPHTHPRATEILLVQEGTLFVGFFSSFPENRLFNKTLNKGDVFVFPEGLIHFQVNIGKQPAVAFASLSSQNPGVIIIGNTLFGSKPPIDPNVLAKAFQLDPKVIIQLQKKFG
AtGLP25	MGISLVRIDYAPYGQNPPHTHPRATEILVLIEGTLYVGFVSSNQDNNRLFAKVLYPGDVFVFPIGMIHFQVNIGKTPAVAFAGLSSQNAGVITIADTVFGSTPPINPDILAQAFQLDVNIVEDLEAKFRN
AtGLP26	MRFSKSLILITLSALVISFAEANDPSPLQDFCVAIGDLKNGVFVNGKFCKDPKQAKAEDFFYSGLNQAGTTNNKVKSNVTTVNVDQIPGLNTLGISLVRIDYAPYGQNPPHTHPRATEILVLVEGTLYVGFVSSNQDNNRLFAKVLNPGDVFVFPIGMIHFQVNIGKTPAVAFAGLSSQNAGVITIADTVFGSTPPINPDILAQAFQLDVNVVKDLEAKFKN
AtGLP27	MKVSMSLILITFWALVTIAKAYDPSPLQDFCVAIDDPKNGVFVNGKFCKDPKQAKAEDFFSSGLNQAGITNNKVKSNVTTVNVDQIPGLNTLGISLVRIDYAPYGQNPPHTHPRATEILVLVEGTLYVGFVSSNQDNNRLFAKVLNPGDVFVFPIGMIHFQVNIGKTPAVAFAGLSSQNAGVITIADTVFGSTPPINPDILAQAFQLDVNVVKDLEAKFKN
AtGLP28	MRVSQSLIPFAIIALVLSFVNAYDPSPLQDFCVAIDDLKGVFVNGRFCKDPERVDAKDFFFSGLNVPGNTNNQVGSNVTTVNVDQIPGLNTMGISLVRIDYAPHGQNPPHTHPRGSEILVLVEGTLYVGFVSSNQDNNRLFAKVLHPGDVFVFPIGMIHFQLNIGKIPAIAFAGLSSQNAGVITIANTVFGSNPPIYPELLARAFQLDANVVKELQAKFGSI
AtGLP29	MKVSMSLILITLSALVTIAKAYDPSPLQDFCVAIDDPKNGVFVNGKFCKDPKQAKAEDFFSSGLNQAGITNNKVQSNVTTVNVDQIPGLNTLGISLVRIDYAPYGQNPPHTHPRATEILVLVEGTLYVGFVSSNQDNNRLFAKVLNPGDVFVFPIGMIHFQVNIGKTPAVAFAGLSSQNAGVITIADTVFGSTPPINPDILAQAFQLDVNVVKDLEAKFKN
AtGLP30	MRVSQSLVPFAIIALVLSFVNAYDPSPLQDFCVAIDDLKGVFVNGRFCKDPKRVDAKDFFFSGLNMPGNTNNQVGSNVTTVNVDQIPGLNTMGISLVRIDYAPHGQNPPHTHPRGSEILVLVEGTLYVGFVSSNQDNNRLFAKVLHPGDVFVFPIGMIHFQVNVGKIPAVAFAGLSSQNAGVITIANTVFGSNPPIYPELLARAFQLDASVVKELQAKFGSI
AtGLP31	MKVSMSLILITLSALVTIAKAYDPSPLQDFCVAIDDPKNGVFVNGKFCKDPKQAKAEDFFSSGLNQAGITNNKVQSNVTTVNVDQIPGLNTLGISLVRIDYAPYGQNPPHTHPRATEILVLVEGTLYVGFVSSNQDNNRLFAKVLNPGDVFVFPIGMIHFQVNIGKTPAVAFAGLSSQNAGVITIADIVFGSTPPINPDILAQAFQLDVNVVKDLEAKFKN
AtGLP32	MRVSQSLVPFAIIALVLSFVNAYDPSPLQDFCVAIDDLKGVFVNGRFCKDPKRVDAKDFFFSGLNVPGNTNNQVGSNVTTVNVDQIPGLNTMGISLVRIDYAPHGQNPPHTHPRGSEILVLVEGTLYVGFVSSNQDNNRLFAKVLHPGDVFVFPIGMIHFQVNVGKIPAVAFAGLSSQNAGVITIANTVFGSNPPIYPELLARAFQLDASVVKELQAKFGSI
AtGLP33	MKFFVVIVFCAIFLSVSGDSDNMQDTCPTAPGEQSIFFINGYPCKNPTKITAQDFKSTKLTEAGDTDNYLQSNVTLLTALEFPGLNTLGLSVSRTDLERDGSVPFHSHPRSSEMLFVVKGVVFAGFVDTNNKIFQTVLQKGDVFVFPKGLLHFCLSGGFEPATAFSFYNSQNPGVVNIGEVFGIDQEHIKIMTRCLATGSGCRVTDGDEL

## Sheet: Cupin Motifs
Cupin Motifs of AhGLPs
Sequences of cupin motif of AhGLPs
Pfam ID:
Cupin_1
Sequence:
KDNNTAQDFKTAELTRAGPRDNFFGSSMNIVSASKFPGLNTVGISISRIDIEVDGMVNLHNHPRATEMIYVNQGVLAAAFLDTQNQLFQKSLRAGDVFVIPKGLFHFFLNRGSAAAVIFSVFNSQNPG
Cupin_2
Sequence:
ISRIDIEVDGMVNLHNHPRATEMIYVNQGVLAAAFLDTQNQLFQKSLRAGDVF
Cupin_3
Sequence:
GSLSASTPSETTLESVENLKRKLITSFSDLELHHGTTDLASQ
Cupin_6
Sequence:
IYVNQGVLAAAFLDTQNQLFQKSLRAGDVFVIPKGLFHFFLN
Cupin_7
Sequence:
AVIFSVFNSQNPGLGSLSASTPSETTLE
