# Supplementary material for: Genome-wide identification of germin-like proteins in peanut (Arachis hypogea L.) and expression analysis under different abiotic stresses
Source: Front Plant Sci. 2023 Jan 23;13:1044144. doi: 10.3389/fpls.2022.1044144 (PMC9901545; doi:10.3389/fpls.2022.1044144)
Supplement: Supplementary file 1 [file DataSheet_1.zip › Table 9.xlsx]

## Sheet: Sheet1
Supplementary Table 9. Primers used for qRT-PCR
Gene Name	Forward Primer	Reverse Primer
AhGLP12	CCTTCTCCCAGGCTTCCGTA	GCATCAAATGCAGGCGTCAC
AhGLP14	GGTGGCTCAGTCACAACAGT	TGCCACCTCCTCTAGCAATGT
AhGLP18	TGTGGCAGCAAACACAACCT	GTCAATGCGTGCCAGAGACA
AhGLP40	TCGTCTACACCGGCCTCTCC	CGGACCCAGGTCTAGCCTCA
AhGLP52	TGGTGGGACTCAGGCTTTGG	GAGCCTCCAAGCACACCCTT
AhGLP54	ACTCAGGTTGAGGCTGGTCA	CCCACACCGATGCCTTTCCA
AhGLP61	ACCAGGTGTGGCAGCAAACA	ATGCGTGCCAGAGACACACC
AhGLP76	CTCGGAGTATCGGCGGCAAG	GGTGTCATGAACCCGGCAGT
AhGLP78	TCGTCTACACCGGCCTCTCC	CGGACCCAGGTCTAGCCTCA
AhGLP82	TCTGCAACGCATGCCAAGTC	GTTGGTTGGTGGTGCCAGTG
AhActin	GAGGAGAATCAGAAGCAAGTC	CATATACAGCATAGCGGCACTC
