# Supplementary material for: Genome-wide identification of germin-like proteins in peanut (Arachis hypogea L.) and expression analysis under different abiotic stresses
Source: Front Plant Sci. 2023 Jan 23;13:1044144. doi: 10.3389/fpls.2022.1044144 (PMC9901545; doi:10.3389/fpls.2022.1044144)
Supplement: Supplementary file 1 [file DataSheet_1.zip › Table 8.xlsx]

## Sheet: Sheet1
Supplementary Table 8: FPKM values for transcriptome expression of AhGLPs under different hormones, water and temperature stresses
														Log2 normalization
	ddH2O	ABA	SA	Brassinolide	Paclobutrazol	Ethephon	Normal irrigation	Drought	Room temperature	Low temperature				ddH2O	ABA	SA	Brassinolide	Paclobutrazol	Ethephon	Normal irrigation	Drought	Room temperature	Low temperature
AhGLP1	0.48	0.11	0.1	0.35	0.39	0.54	0.05	0.09	0.25	0.21			AhGLP1	-1.05889	-3.18442	-3.32193	-1.51457	-1.35845	-0.888969	-4.32193	-3.47393	-2	-2.25154
AhGLP2	0.41	0.31	0.6	0.22	0.6	0.15	0.18	0.56	0.29	0.35			AhGLP2	-1.2863	-1.68966	-0.736966	-2.18442	-0.736966	-2.73697	-2.47393	-0.836501	-1.78588	-1.51457
AhGLP3	0	0	0	0	0	0.14	0	0	0	0			AhGLP3	0	0	0	0	0	-2.8365	0	0	0	0
AhGLP4	0	0	0	0	0	0	0	0	0	0			AhGLP4	0	0	0	0	0	0	0	0	0	0
AhGLP5	0	0	0	0	0	0	0	0	0	0			AhGLP5	0	0	0	0	0	0	0	0	0	0
AhGLP6	0.17	0.18	0	0	0.22	0.24	0.31	0.12	0.28	0.41			AhGLP6	-2.55639	-2.47393	0	0	-2.18442	-2.05889	-1.68966	-3.05889	-1.8365	-1.2863
AhGLP7	0	0	3.12	0	6.89	0	0.15	0	0	0.02			AhGLP7	0	0	1.64155	0	2.7845	0	-2.73697	0	0	-5.64386
AhGLP8	1.77	1.57	3.34	2.06	1.97	2.91	2.84	2.97	2.64	2.89			AhGLP8	0.823749	0.650765	1.73985	1.04264	0.978196	1.54102	1.50589	1.57046	1.40054	1.53107
AhGLP9	0	0	0.06	0	0.1	0	0	0	0	0			AhGLP9	0	0	-4.05889	0	-3.32193	0	0	0	0	0
AhGLP10	0	0.14	0.19	0	0	0	0.09	0	0.1	0.09			AhGLP10	0	-2.8365	-2.39593	0	0	0	-3.47393	0	-3.32193	-3.47393
AhGLP11	0.03	0	0.21	0.06	0.65	0	0.04	3.01	0.12	0.02			AhGLP11	-5.05889	0	-2.25154	-4.05889	-0.621488	0	-4.64386	1.58976	-3.05889	-5.64386
AhGLP12	191.07	63.65	184.36	42.58	99.42	65.75	274.03	0.17	116.9	4.01			AhGLP12	7.57796	5.99209	7.52638	5.4121	6.63546	6.03892	8.09819	-2.55639	6.86913	2.0036
AhGLP13	0.62	0.35	0.35	0.24	0.78	0.39	0.58	0.83	0.38	0.38			AhGLP13	-0.68966	-1.51457	-1.51457	-2.05889	-0.358454	-1.35845	-0.785875	-0.268817	-1.39593	-1.39593
AhGLP14	24.92	15.78	5.8	7.17	22.63	12.43	40.4	2.98	10.15	3.7			AhGLP14	4.63923	3.98003	2.53605	2.84197	4.50016	3.63575	5.33628	1.57531	3.34341	1.88753
AhGLP15	0	0	0	0	0	0	0	0	0	0			AhGLP15	0	0	0	0	0	0	0	0	0	0
AhGLP16	0	0.06	0.2	0	0.75	0	0	0.6	0.02	0.09			AhGLP16	0	-4.05889	-2.32193	0	-0.415037	0	0	-0.736966	-5.64386	-3.47393
AhGLP17	2.89	2.57	3.23	2.09	3.97	1.4	2.05	1.65	2.62	1.99			AhGLP17	1.53107	1.36177	1.69153	1.0635	1.98914	0.485427	1.03562	0.722466	1.38957	0.992768
AhGLP18	33.53	32.38	22.38	25.26	34.57	26.68	31.14	57.06	26	42.79			AhGLP18	5.06738	5.01703	4.48414	4.65878	5.11145	4.73769	4.9607	5.83441	4.70044	5.4192
AhGLP19	0.06	0	0.12	0	0.55	0	0	0	0	0			AhGLP19	-4.05889	0	-3.05889	0	-0.862496	0	0	0	0	0
AhGLP20	0	0	9.81	0	32.45	0	0	0	0	0			AhGLP20	0	0	3.29425	0	5.02015	0	0	0	0	0
AhGLP21	0	0	9.96	0	33.72	0	0.07	0	0	0			AhGLP21	0	0	3.31615	0	5.07553	0	-3.8365	0	0	0
AhGLP22	0	0	0.19	0	0.25	0	0	0	0	0.35			AhGLP22	0	0	-2.39593	0	-2	0	0	0	0	-1.51457
AhGLP23	0	0	0	0.04	0	0	0	0	0	0			AhGLP23	0	0	0	-4.64386	0	0	0	0	0	0
AhGLP24	0.19	0	0.44	0	1.28	0	0.22	0	0.02	0			AhGLP24	-2.39593	0	-1.18442	0	0.356144	0	-2.18442	0	-5.64386	0
AhGLP25	0.1	0.03	0.59	0	0.85	0.03	0.11	0	0.29	0			AhGLP25	-3.32193	-5.05889	-0.761213	0	-0.234465	-5.05889	-3.18442	0	-1.78588	0
AhGLP26	0.13	0.06	0	0.1	0	0	0.26	0	0	0.12			AhGLP26	-2.94342	-4.05889	0	-3.32193	0	0	-1.94342	0	0	-3.05889
AhGLP27	0	0	0	0	0	0	0	0	0	0			AhGLP27	0	0	0	0	0	0	0	0	0	0
AhGLP28	0	0	0	0	0	0	0	0	0	0			AhGLP28	0	0	0	0	0	0	0	0	0	0
AhGLP29	0	0	0	0	0	0	0.47	0.05	0	0.19			AhGLP29	0	0	0	0	0	0	-1.08927	-4.32193	0	-2.39593
AhGLP30	0	0	10.35	0	32.51	0.08	0.12	0	0	0			AhGLP30	0	0	3.37156	0	5.02281	-3.64386	-3.05889	0	0	0
AhGLP31	0.2	0.26	0.44	0.32	0.28	0.29	0.64	10.62	0.25	0.75			AhGLP31	-2.32193	-1.94342	-1.18442	-1.64386	-1.8365	-1.78588	-0.643856	3.40871	-2	-0.415037
AhGLP32	0	0	0	0	0	0	0	0	0	0			AhGLP32	0	0	0	0	0	0	0	0	0	0
AhGLP33	1.11	0.51	1.2	0.43	1.22	0.73	2.14	0.29	0.95	0.13			AhGLP33	0.15056	-0.971431	0.263034	-1.21759	0.286881	-0.454032	1.09761	-1.78588	-0.0740006	-2.94342
AhGLP34	0.74	0.55	0.21	0.56	1.07	1.45	0.13	0.22	0.47	0.26			AhGLP34	-0.434403	-0.862496	-2.25154	-0.836501	0.0976108	0.536053	-2.94342	-2.18442	-1.08927	-1.94342
AhGLP35	0	0	0	0	0	0	0	0	0.04	0.04			AhGLP35	0	0	0	0	0	0	0	0	-4.64386	-4.64386
AhGLP36	0	0	0	0	0	0	0	0	0	0.08			AhGLP36	0	0	0	0	0	0	0	0	0	-3.64386
AhGLP37	3.16	3.48	3.19	2.34	3.28	3.47	2.86	3.47	4.14	3.09			AhGLP37	1.65992	1.79909	1.67356	1.22651	1.7137	1.79494	1.51602	1.79494	2.04963	1.62761
AhGLP38	0.71	0.81	0.49	1.28	1	4.64	0.69	0.18	0.84	1.05			AhGLP38	-0.494109	-0.304006	-1.02915	0.356144	0	2.21412	-0.535332	-2.47393	-0.251539	0.0703893
AhGLP39	0	0.02	0	0	0	0	0.04	0.1	0	0.21			AhGLP39	0	-5.64386	0	0	0	0	-4.64386	-3.32193	0	-2.25154
AhGLP40	597.28	383.35	331.14	409.5	164.93	559.33	395.02	0.22	600.73	50.79			AhGLP40	9.22226	8.58252	8.3713	8.67772	7.36571	9.12756	8.62578	-2.18442	9.23057	5.66647
AhGLP41	0.06	0	0	0.14	0	0	0	0	0.09	0			AhGLP41	-4.05889	0	0	-2.8365	0	0	0	0	-3.47393	0
AhGLP42	9.53	3.36	4.92	2.23	3.05	1.6	3.88	7.96	2.66	0.36			AhGLP42	3.25248	1.74846	2.29866	1.15704	1.60881	0.678072	1.95606	2.99277	1.41143	-1.47393
AhGLP43	0	0	7.75	0	24.34	0	0.04	0	0	0			AhGLP43	0	0	2.9542	0	4.60526	0	-4.64386	0	0	0
AhGLP44	2	1.13	1.67	1.51	1.23	1.93	1.73	1.31	1.35	1.81			AhGLP44	1	0.176323	0.739848	0.594549	0.298658	0.948601	0.790772	0.389567	0.432959	0.85599
AhGLP45	2.7	2.37	2.06	1.41	3.68	1.06	1.98	2.56	2.14	1.1			AhGLP45	1.43296	1.24489	1.04264	0.495695	1.87971	0.0840643	0.9855	1.35614	1.09761	0.137504
AhGLP46	0.06	0	0.03	0	0	0.06	0	0	0.05	0			AhGLP46	-4.05889	0	-5.05889	0	0	-4.05889	0	0	-4.32193	0
AhGLP47	0	0	0.07	0	0.13	0	0	0	0	0			AhGLP47	0	0	-3.8365	0	-2.94342	0	0	0	0	0
AhGLP48	0	0	0.03	0	0.1	0	0	0	0	0			AhGLP48	0	0	-5.05889	0	-3.32193	0	0	0	0	0
AhGLP49	0	0	0	0	0	0	0	0	0	0			AhGLP49	0	0	0	0	0	0	0	0	0	0
AhGLP50	3.3	5	1.88	5.95	2.39	6.71	9.58	2.86	3.71	3.8			AhGLP50	1.72247	2.32193	0.910733	2.57289	1.25701	2.74631	3.26003	1.51602	1.89142	1.926
AhGLP51	0.06	0.06	0.43	0	0.85	0.04	0.07	8.89	0.08	0			AhGLP51	-4.05889	-4.05889	-1.21759	0	-0.234465	-4.64386	-3.8365	3.15218	-3.64386	0
AhGLP52	57.98	8.88	53.71	6.91	20.25	8.51	84.74	0.08	24.65	1.08			AhGLP52	5.85748	3.15056	5.74712	2.78869	4.33985	3.08916	6.40497	-3.64386	4.62352	0.111031
AhGLP53	0	0	0	0	0	0	0	0	0	0			AhGLP53	0	0	0	0	0	0	0	0	0	0
AhGLP54	19.25	5.97	5.35	2.33	14.15	5.75	27.93	0.85	6.47	1.27			AhGLP54	4.26679	2.57773	2.41954	1.22033	3.82273	2.52356	4.80374	-0.234465	2.69377	0.344828
AhGLP55	2.51	2.4	3.15	2.92	4.08	1.29	2.41	2.93	3.36	2.83			AhGLP55	1.32769	1.26303	1.65535	1.54597	2.02857	0.367371	1.26903	1.5509	1.74846	1.5008
AhGLP56	0	0	0	0	0	0	0	0	0	0			AhGLP56	0	0	0	0	0	0	0	0	0	0
AhGLP57	0.06	0	0.38	0.04	0.87	0	0	0.5	0.03	0			AhGLP57	-4.05889	0	-1.39593	-4.64386	-0.200913	0	0	-1	-5.05889	0
AhGLP58	0.15	0.75	0.02	0.18	1.07	0.1	0.24	8.85	0.12	0.71			AhGLP58	-2.73697	-0.415037	-5.64386	-2.47393	0.0976108	-3.32193	-2.05889	3.14568	-3.05889	-0.494109
AhGLP59	3.09	2.67	3.55	1.8	4.9	1.17	2.47	9.88	1.65	0.65			AhGLP59	1.62761	1.41684	1.82782	0.847997	2.29278	0.226509	1.30451	3.30451	0.722466	-0.621488
AhGLP60	3.36	3.93	3.9	2.15	6.68	1.89	3.32	2.11	4.93	2.37			AhGLP60	1.74846	1.97453	1.96347	1.10434	2.73985	0.918386	1.73118	1.07724	2.30159	1.24489
AhGLP61	20.26	23.84	16.26	14.44	25.46	15.79	20.25	39.61	21.34	22.05			AhGLP61	4.34056	4.57531	4.02326	3.852	4.67016	3.98094	4.33985	5.30779	4.41549	4.46271
AhGLP62	0.17	0	0.21	0	0.63	0	0.59	0	0.06	0.04			AhGLP62	-2.55639	0	-2.25154	0	-0.666576	0	-0.761213	0	-4.05889	-4.64386
AhGLP63	0.13	0	0.02	0	0.06	0	0.02	0	0	0			AhGLP63	-2.94342	0	-5.64386	0	-4.05889	0	-5.64386	0	0	0
AhGLP64	0	0	7.65	0	26.08	0	0.03	0	0.06	0			AhGLP64	0	0	2.93546	0	4.70487	0	-5.05889	0	-4.05889	0
AhGLP65	0.17	0.03	0.74	0.15	0.77	0.43	0.13	0	0.37	0.05			AhGLP65	-2.55639	-5.05889	-0.434403	-2.73697	-0.37707	-1.21759	-2.94342	0	-1.4344	-4.32193
AhGLP66	0.14	0	0.49	0	0.62	0	0.59	0	0.29	0			AhGLP66	-2.8365	0	-1.02915	0	-0.68966	0	-0.761213	0	-1.78588	0
AhGLP67	0.06	0	0.12	0	0.43	0	0.1	0	0	0			AhGLP67	-4.05889	0	-3.05889	0	-1.21759	0	-3.32193	0	0	0
AhGLP68	0	0	12.41	0	37.18	0	0.05	0	0	0			AhGLP68	0	0	3.63343	0	5.21645	0	-4.32193	0	0	0
AhGLP69	0	0	9.37	0	29.54	0	0.1	0	0	0			AhGLP69	0	0	3.22805	0	4.8846	0	-3.32193	0	0	0
AhGLP70	0	0	0.11	0	0.29	0	0	0	0	0			AhGLP70	0	0	-3.18442	0	-1.78588	0	0	0	0	0
AhGLP71	0	0	0	0	0.03	0	0	0	0.04	0.04			AhGLP71	0	0	0	0	-5.05889	0	0	0	-4.64386	-4.64386
AhGLP72	0	0	0	0	0	0	0	0	0	0.07			AhGLP72	0	0	0	0	0	0	0	0	0	-3.8365
AhGLP73	0	0	0	0	0	0	0	0	0	0			AhGLP73	0	0	0	0	0	0	0	0	0	0
AhGLP74	2.53	0.41	2.19	0.34	1.61	0.52	2.02	0.32	1.03	0.25			AhGLP74	1.33914	-1.2863	1.13093	-1.55639	0.687061	-0.943416	1.01436	-1.64386	0.0426443	-2
AhGLP75	0.78	1.69	1.18	0.8	1.63	0.82	0.76	1.37	1.57	0.44			AhGLP75	-0.358454	0.757023	0.238787	-0.321928	0.704872	-0.286304	-0.395929	0.454176	0.650765	-1.18442
AhGLP76	13.33	7.28	5.17	11.26	15.87	18.25	43.16	0.65	20.71	9.73			AhGLP76	3.7366	2.86394	2.37016	3.49313	3.98823	4.18982	5.43162	-0.621488	4.37226	3.28244
AhGLP77	0	0	0.02	0	0	0	0	0	0	0.02			AhGLP77	0	0	-5.64386	0	0	0	0	0	0	-5.64386
AhGLP78	345.29	141.88	207.03	165.73	72.66	280.97	202.37	0.19	337.66	45.79			AhGLP78	8.43166	7.14853	7.6937	7.37269	6.18309	8.13427	7.66085	-2.39593	8.39943	5.51696
AhGLP79	0	0	0	0.03	0	0	0	0	0	0			AhGLP79	0	0	0	-5.05889	0	0	0	0	0	0
AhGLP80	5.88	3.3	2.93	2.51	2.7	1.72	2.48	7.86	3.17	0.38			AhGLP80	2.55582	1.72247	1.5509	1.32769	1.43296	0.782409	1.31034	2.97453	1.66448	-1.39593
AhGLP81	3.86	2.25	1.87	1.63	0.9	3.57	2.73	1.14	1.78	2.22			AhGLP81	1.9486	1.16993	0.903038	0.704872	-0.152003	1.83592	1.4489	0.189034	0.831877	1.15056
AhGLP82	0	0	7.57	0	25.88	0	0.06	0.01	0	0.05			AhGLP82	0	0	2.92029	0	4.69377	0	-4.05889	-6.64386	0	-4.32193
AhGLP83	3.71	3.79	4.56	3.19	6.18	3.55	4.07	8.01	5.01	6.6			AhGLP83	1.89142	1.9222	2.18903	1.67356	2.62761	1.82782	2.02503	3.0018	2.32481	2.72247
AhGLP84	1.16	1.41	1.93	0.83	1.01	1.22	1.32	3.16	1.38	1.18			AhGLP84	0.214125	0.495695	0.948601	-0.268817	0.0143553	0.286881	0.400538	1.65992	0.464668	0.238787
Note	ddH2O spray was used as control for hormones treatments. Samples were collected at 3h, 6h, 9h, 12h, and 24h after hormoned treatment and RNA samples of all timepoints were mixed for transcriptome analysis.
	For drought treatment, plants at flowering stage were exposed to drought by withholding the irrigation and samples were taken at 3d, 6d, 9d, and 12d. RNA samples of all time points were mixed for transcriptome analysis.
	For low temperature stress, plants were kept at 4 °C and samples were taken at 3h, 6h, 9h, 12h, and 24h. For room temperature, plants were kept under 28 °C. RNA samples of different time points were mixed for transcriptome analysis.
