# Supplementary material for: Genome-wide identification of germin-like proteins in peanut (Arachis hypogea L.) and expression analysis under different abiotic stresses
Source: Front Plant Sci. 2023 Jan 23;13:1044144. doi: 10.3389/fpls.2022.1044144 (PMC9901545; doi:10.3389/fpls.2022.1044144)
Supplement: Supplementary file 1 [file DataSheet_1.zip › Table 7.xlsx]

## Sheet: Sheet2
Supplementary Table 7: FPKM values for transcriptome expression of AhGLPs in different tissues
																Log2 normalized values
	Leaf	Stem	Stem tip	Flower	Root	Root & stem	Root tip	Root nodule	Peg	Pericarp	Testa	Cotyledon	Embryo				Leaf	Stem	Stem tip	Flower	Root	Root & stem	Root tip	Root nodule	Peg	Pericarp	Testa	Cotyledon	Embryo
AhGLP1	0.36	0.42	0.94	7.59	0	0.02	0	0	0.23	0.01	0	0	0.1425			AhGLP1	-1.47393	-1.25154	-0.0892673	2.9241	0	-5.64386	0	0	-2.12029	-6.64386	0	0	-2.81097
AhGLP2	0.32	0.4	0.07	0.23	0.99	0.4	1.33	0.33	0.29	0.833333	0.46	0.11	0.205			AhGLP2	-1.64386	-1.32193	-3.8365	-2.12029	-0.0144996	-1.32193	0.411426	-1.59946	-1.78588	-0.263034	-1.12029	-3.18442	-2.2863
AhGLP3	0	0	0	0	0	0	0	0	0	0	0	0	0			AhGLP3	0	0	0	0	0	0	0	0	0	0	0	0	0
AhGLP4	0	0	0	0	0	0	0	0	0	0	0.06	0	0.03			AhGLP4	0	0	0	0	0	0	0	0	0	0	-4.05889	0	-5.05889
AhGLP5	0	0	0	0.07	0	0	0	0	0	0	0	0	0			AhGLP5	0	0	0	-3.8365	0	0	0	0	0	0	0	0	0
AhGLP6	0.03	0.05	0	0.15	4.81	0.29	0	4.64	2.05	2.42667	0.18	0	0.1375			AhGLP6	-5.05889	-4.32193	0	-2.73697	2.26604	-1.78588	0	2.21412	1.03562	1.27898	-2.47393	0	-2.8625
AhGLP7	0.22	0	0.21	0.06	0.13	0	0.02	0.41	0.23	3.48333	15.635	0.23	3401.13			AhGLP7	-2.18442	0	-2.25154	-4.05889	-2.94342	0	-5.64386	-1.2863	-2.12029	1.80047	3.96671	-2.12029	11.7318
AhGLP8	4.8	2.73	4.47	4.59	9.94	2.87	5.71	4.36	3.16	4.1	3.775	1.78	3.2625			AhGLP8	2.26303	1.4489	2.16027	2.19849	3.31325	1.52105	2.51349	2.12433	1.65992	2.03562	1.91648	0.831877	1.70598
AhGLP9	0	0	0	0	0	0	0.08	0	0.06	0.106667	1.195	0.1	96.265			AhGLP9	0	0	0	0	0	0	-3.64386	0	-4.05889	-3.22882	0.257011	-3.32193	6.58894
AhGLP10	0	0	0	0	0.24	0.07	0	0.11	0	0.0133333	0	0	0.0125			AhGLP10	0	0	0	0	-2.05889	-3.8365	0	-3.18442	0	-6.22882	0	0	-6.32193
AhGLP11	0.06	0	0	0	0	0	0.02	2.17	0.07	0.44	6.565	0	219.565			AhGLP11	-4.05889	0	0	0	0	0	-5.64386	1.1177	-3.8365	-1.18442	2.7148	0	7.7785
AhGLP12	117.25	0.4	4.86	4.11	0.52	4.38	0.03	0.13	0.24	0.0133333	0.005	0.66	0.7525			AhGLP12	6.87344	-1.32193	2.28096	2.03914	-0.943416	2.13093	-5.05889	-2.94342	-2.05889	-6.22882	-7.64386	-0.599462	-0.410237
AhGLP13	0.45	0.4	0.29	0.5	1.61	0.42	2.65	0.57	0.63	1.36333	0.365	0.08	0.12			AhGLP13	-1.152	-1.32193	-1.78588	-1	0.687061	-1.25154	1.40599	-0.810966	-0.666576	0.447138	-1.45403	-3.64386	-3.05889
AhGLP14	138.06	281.74	421.87	45.13	121.59	367.74	5.89	25.8	303.39	311.02	24.1	25.52	45.74			AhGLP14	7.10915	8.13822	8.72065	5.49601	6.92588	8.52254	2.55827	4.6893	8.24503	8.28086	4.59096	4.67356	5.51538
AhGLP15	0	0	0	0	0.97	0	0.04	0	0	0	0	0	0			AhGLP15	0	0	0	0	-0.0439433	0	-4.64386	0	0	0	0	0	0
AhGLP16	0.04	0.05	0.03	0.18	0	0.08	0.03	0	0.02	0.613333	2.625	0	183.06			AhGLP16	-4.64386	-4.32193	-5.05889	-2.47393	0	-3.64386	-5.05889	0	-5.64386	-0.705257	1.39232	0	7.51617
AhGLP17	2.29	5.18	1.79	4.46	2.11	2.41	1.04	0	2.23	9.89333	0.58	0.53	0.1			AhGLP17	1.19535	2.37295	0.83996	2.15704	1.07724	1.26903	0.0565835	0	1.15704	3.30646	-0.785875	-0.915936	-3.32193
AhGLP18	29.35	25.65	15.2	29.22	121.5	17.05	207.79	18.07	39.73	111.777	39.23	4.15	10.89			AhGLP18	4.87529	4.68089	3.926	4.86888	6.92481	4.0917	7.69898	4.17552	5.31216	6.80448	5.29389	2.05311	3.44493
AhGLP19	0.5	2.59	8.9	0.61	0.77	0.23	0	1.34	0.64	0.436667	0.585	0	163.192			AhGLP19	-1	1.37295	3.15381	-0.713119	-0.37707	-2.12029	0	0.422233	-0.643856	-1.1954	-0.773491	0	7.35043
AhGLP20	0.31	0.05	0.07	0	0.27	0	0	0.26	0.09	7.05667	41.21	0.28	12261.9			AhGLP20	-1.68966	-4.32193	-3.8365	0	-1.88897	0	0	-1.94342	-3.47393	2.81899	5.36492	-1.8365	13.5819
AhGLP21	0.32	0	0.07	0	0.13	0	0	0.56	0.2	7.19	43.365	0.39	13245			AhGLP21	-1.64386	0	-3.8365	0	-2.94342	0	0	-0.836501	-2.32193	2.84599	5.43846	-1.35845	13.6932
AhGLP22	0.62	3.36	11.98	0.71	0.95	0.49	0	1.61	0.99	0.656667	0.485	0	193.475			AhGLP22	-0.68966	1.74846	3.58256	-0.494109	-0.0740006	-1.02915	0	0.687061	-0.0144996	-0.606767	-1.04394	0	7.596
AhGLP23	0	0	0	0	0	0	0.07	0	0.12	0	0.055	0	0.8425			AhGLP23	0	0	0	0	0	0	-3.8365	0	-3.05889	0	-4.18442	0	-0.247251
AhGLP24	0.77	0	0.55	0.9	0.08	0.09	0.21	0	0.33	0.656667	2.215	0	356.188			AhGLP24	-0.37707	0	-0.862496	-0.152003	-3.64386	-3.47393	-2.25154	0	-1.59946	-0.606767	1.14731	0	8.47649
AhGLP25	1.21	0	0	0.08	1.78	0	2.75	0	3.83	0.733333	16.135	0	446.633			AhGLP25	0.275007	0	0	-3.64386	0.831877	0	1.45943	0	1.93734	-0.447459	4.01212	0	8.80294
AhGLP26	0.24	0.11	0.13	0.46	65.72	2.89	11.06	5.93	11.03	892.797	0.47	0.33	0.165			AhGLP26	-2.05889	-3.18442	-2.94342	-1.12029	6.03826	1.53107	3.46728	2.56803	3.46336	9.80219	-1.08927	-1.59946	-2.59946
AhGLP27	0.46	0.04	1.26	0.54	0	0.12	0	0	0	0.0466667	0	0	0			AhGLP27	-1.12029	-4.64386	0.333424	-0.888969	0	-3.05889	0	0	0	-4.42146	0	0	0
AhGLP28	0	0	0	0	14.07	0.39	0.24	1.74	0.84	0.51	0	0	0			AhGLP28	0	0	0	0	3.81455	-1.35845	-2.05889	0.799087	-0.251539	-0.971431	0	0	0
AhGLP29	0.56	0.14	0.46	0.77	69.44	1.75	5.84	6.61	14.59	1998.77	0.76	0.78	0.3225			AhGLP29	-0.836501	-2.8365	-1.12029	-0.37707	6.1177	0.807355	2.54597	2.72465	3.86691	10.9649	-0.395929	-0.358454	-1.63263
AhGLP30	0.53	0.03	0.14	0.12	0.27	0	0	0.41	0.67	8.41667	60.265	0.92	12668.4			AhGLP30	-0.915936	-5.05889	-2.8365	-3.05889	-1.88897	0	0	-1.2863	-0.577767	3.07325	5.91325	-0.120294	13.6289
AhGLP31	1.15	0.03	0.48	0.34	0.58	0.16	0.32	0.54	0.32	0.38	14.87	0.65	224.513			AhGLP31	0.201634	-5.05889	-1.05889	-1.55639	-0.785875	-2.64386	-1.64386	-0.888969	-1.64386	-1.39593	3.89433	-0.621488	7.81065
AhGLP32	0	0	0	0	0	0	0	0	0	0	0	0	0			AhGLP32	0	0	0	0	0	0	0	0	0	0	0	0	0
AhGLP33	2.9	7.76	5.15	39.07	13.46	58.71	19.72	2.15	22.62	1.72333	31.55	9.6	31.575			AhGLP33	1.53605	2.95606	2.36457	5.28799	3.75061	5.87553	4.30159	1.10434	4.49953	0.785202	4.97957	3.26303	4.98071
AhGLP34	0.75	1.35	2.93	8.23	0	0.21	0.03	0	0.78	0.0666667	0	0.06	0.0125			AhGLP34	-0.415037	0.432959	1.5509	3.04089	0	-2.25154	-5.05889	0	-0.358454	-3.90689	0	-4.05889	-6.32193
AhGLP35	0	0	0	0	0.38	0	0	0	0	0	0	0	0			AhGLP35	0	0	0	0	-1.39593	0	0	0	0	0	0	0	0
AhGLP36	0	0	0	0.07	0	0	0.11	0	0	0	0	0.01	0			AhGLP36	0	0	0	-3.8365	0	0	-3.18442	0	0	0	0	-6.64386	0
AhGLP37	2.83	1.9	2.59	4.16	2.44	1.31	1.25	3.89	1.04	1.36	1.9	1.19	0.985			AhGLP37	1.5008	0.925999	1.37295	2.05658	1.28688	0.389567	0.321928	1.95977	0.0565835	0.443607	0.925999	0.250962	-0.0218044
AhGLP38	205.65	172.38	3.75	324.63	715.01	1303.53	708.06	0.16	872.85	42.2867	0.51	80.28	0.8375			AhGLP38	7.68405	7.42945	1.90689	8.34265	9.48182	10.3482	9.46773	-2.64386	9.76959	5.40213	-0.971431	6.32697	-0.255839
AhGLP39	0.4	0.29	0.04	6.49	3.77	0.05	4.95	0.99	2.99	0.643333	0.155	0	0.005			AhGLP39	-1.32193	-1.78588	-4.64386	2.69822	1.91456	-4.32193	2.30743	-0.0144996	1.58015	-0.636362	-2.68966	0	-7.64386
AhGLP40	75.11	0.48	2.76	8.72	0.52	1.01	0.2	0.41	0.19	0.0666667	0.3	1.1	2.785			AhGLP40	6.23093	-1.05889	1.46467	3.12433	-0.943416	0.0143553	-2.32193	-1.2863	-2.39593	-3.90689	-1.73697	0.137504	1.47768
AhGLP41	0.22	0	0	0	27.67	0.06	28.48	0	0.23	0.0166667	0.29	0	0.355			AhGLP41	-2.18442	0	0	0	4.79025	-4.05889	4.83188	0	-2.12029	-5.90689	-1.78588	0	-1.49411
AhGLP42	2.01	2.48	1.31	1.31	1.02	1.31	0.06	0	4.04	12.8667	0.56	0.17	0.5675			AhGLP42	1.0072	1.31034	0.389567	0.389567	0.0285692	0.389567	-4.05889	0	2.01436	3.68557	-0.836501	-2.55639	-0.817308
AhGLP43	0.38	0	0.05	0.92	0.1	0.06	0	0.36	0.3	10.6133	66.35	1.95	10054.8			AhGLP43	-1.39593	0	-4.32193	-0.120294	-3.32193	-4.05889	0	-1.47393	-1.73697	3.40781	6.05202	0.963474	13.2956
AhGLP44	1.32	1.43	0.64	2.65	3.86	1.07	1.41	0.02	0.76	0.853333	0.25	0.39	0.0375			AhGLP44	0.400538	0.516015	-0.643856	1.40599	1.9486	0.0976108	0.495695	-5.64386	-0.395929	-0.228819	-2	-1.35845	-4.73697
AhGLP45	0.68	1.86	1.09	1.56	0.21	0.47	0.46	0.07	0.59	0.546667	0.215	0.44	0.13			AhGLP45	-0.556393	0.895303	0.124328	0.641546	-2.25154	-1.08927	-1.12029	-3.8365	-0.761213	-0.871267	-2.21759	-1.18442	-2.94342
AhGLP46	0	0	0	0.96	10.08	0.37	0.08	4.44	0.93	3.05	0.025	0	0.0625			AhGLP46	0	0	0	-0.0588937	3.33342	-1.4344	-3.64386	2.15056	-0.104697	1.60881	-5.32193	0	-4
AhGLP47	0	0	0.02	0	0	0	0	0	0	0.03	1.225	0.26	213.397			AhGLP47	0	0	-5.64386	0	0	0	0	0	0	-5.05889	0.292782	-1.94342	7.7374
AhGLP48	0	0	0	0	0.08	0	0	0	0.03	0.1	0.855	0	55.1725			AhGLP48	0	0	0	0	-3.64386	0	0	0	-5.05889	-3.32193	-0.226004	0	5.78588
AhGLP49	0	0.34	0	0.08	46.6	3.04	0.63	8.97	2.06	3.61667	0	0	0			AhGLP49	0	-1.55639	0	-3.64386	5.54226	1.60407	-0.666576	3.16511	1.04264	1.85466	0	0	0
AhGLP50	4.05	0.91	1.14	2.13	8.34	3.92	3.13	0.06	5.03	0.19	0.31	0.11	0.46			AhGLP50	2.01792	-0.136062	0.189034	1.09085	3.06005	1.97085	1.64616	-4.05889	2.33056	-2.39593	-1.68966	-3.18442	-1.12029
AhGLP51	0.18	0.02	0.11	0.02	0.14	0.1	0.05	38.03	0	0.396667	7.315	0.13	246.942			AhGLP51	-2.47393	-5.64386	-3.18442	-5.64386	-2.8365	-3.32193	-4.32193	5.24907	0	-1.334	2.87086	-2.94342	7.94803
AhGLP52	35.5	0.09	1.23	1.06	0.1	0.66	0	0.05	0.18	0.0266667	0.075	0.34	0.5325			AhGLP52	5.14975	-3.47393	0.298658	0.0840643	-3.32193	-0.599462	0	-4.32193	-2.47393	-5.22882	-3.73697	-1.55639	-0.909147
AhGLP53	0	0	0	0	0	0	0	0	0	0	0	0	0			AhGLP53	0	0	0	0	0	0	0	0	0	0	0	0	0
AhGLP54	72.12	182.98	238.18	51.66	179.38	355.05	10.31	16.25	194.54	56.12	0.33	20.96	0.3475			AhGLP54	6.17233	7.51554	7.89591	5.69098	7.48688	8.47188	3.36597	4.02237	7.60392	5.81044	-1.59946	4.38957	-1.52492
AhGLP55	4.34	2.37	2.26	1.69	3.75	5	3.54	3.37	1.13	2.22333	1.455	1.72	1.2575			AhGLP55	2.1177	1.24489	1.17632	0.757023	1.90689	2.32193	1.82375	1.75275	0.176323	1.15272	0.541019	0.782409	0.330558
AhGLP56	0	0	0	0	0	0	0	0.07	0	0	0	0	0			AhGLP56	0	0	0	0	0	0	0	-3.8365	0	0	0	0	0
AhGLP57	0.15	0	0.04	1.03	0	0	0.17	0.04	0.03	0.7	4.435	0.13	161.767			AhGLP57	-2.73697	0	-4.64386	0.0426443	0	0	-2.55639	-4.64386	-5.05889	-0.514573	2.14893	-2.94342	7.33778
AhGLP58	0.12	0.93	0.3	0.04	1.41	0.77	0.51	0	0.39	0.256667	0.06	0.19	0.0325			AhGLP58	-3.05889	-0.104697	-1.73697	-4.64386	0.495695	-0.37707	-0.971431	0	-1.35845	-1.96203	-4.05889	-2.39593	-4.94342
AhGLP59	1.96	0	0.75	0.22	0.83	0.22	0.19	0.09	0.43	3.16333	49.22	0.54	1639.26			AhGLP59	0.970854	0	-0.415037	-2.18442	-0.268817	-2.18442	-2.39593	-3.47393	-1.21759	1.66145	5.62117	-0.888969	10.6788
AhGLP60	2.27	5.46	1.95	3.44	3.35	2.33	0.43	0	2.47	10.13	0.3	0.1	0.135			AhGLP60	1.18269	2.4489	0.963474	1.78241	1.74416	1.22033	-1.21759	0	1.30451	3.34056	-1.73697	-3.32193	-2.88897
AhGLP61	18.78	25.68	13.51	23.92	65.85	16.61	133.21	36.94	31.34	107.697	30.83	3.52	6.92			AhGLP61	4.23113	4.68257	3.75596	4.58015	6.04111	4.05398	7.05756	5.20711	4.96993	6.75083	4.94626	1.81558	2.79077
AhGLP62	0.32	0.32	0.6	1.56	63.83	2.27	28.64	5.49	52.68	1197.12	0.63	0.28	0.3125			AhGLP62	-1.64386	-1.64386	-0.736966	0.641546	5.99616	1.18269	4.83996	2.45681	5.71918	10.2254	-0.666576	-1.8365	-1.67807
AhGLP63	0	0.2	0	0.07	67.75	1.87	0.72	9.45	2.03	3.8	0.02	0.15	0			AhGLP63	0	-2.32193	0	-3.8365	6.08215	0.903038	-0.473931	3.24031	1.02148	1.926	-5.64386	-2.73697	0
AhGLP64	0.42	0.05	0.26	0.06	0.17	0	0	0.37	0.28	6.41	49.31	0.64	10751.7			AhGLP64	-1.25154	-4.32193	-1.94342	-4.05889	-2.55639	0	0	-1.4344	-1.8365	2.68032	5.62381	-0.643856	13.3923
AhGLP65	0.3	0	0.21	0.29	1.43	0	0.96	0	2.26	0.943333	6.18	0	488.488			AhGLP65	-1.73697	0	-2.25154	-1.78588	0.516015	0	-0.0588937	0	1.17632	-0.0841604	2.62761	0	8.93218
AhGLP66	2.11	0.16	1.59	9.12	0	0.25	0.16	0	0.56	0.413333	1.99	0	283.123			AhGLP66	1.07724	-2.64386	0.669027	3.18903	0	-2	-2.64386	0	-0.836501	-1.27462	0.992768	0	8.14528
AhGLP67	0.53	0	0.14	0.17	0	0	0	0.05	0	0.223333	1.635	0.04	213.605			AhGLP67	-0.915936	0	-2.8365	-2.55639	0	0	0	-4.32193	0	-2.16273	0.709291	-4.64386	7.7388
AhGLP68	0.36	0.33	0.71	0.12	3.42	0.04	0.18	0.43	0.47	8.54667	66.56	1.57	14615			AhGLP68	-1.47393	-1.59946	-0.494109	-3.05889	1.774	-4.64386	-2.47393	-1.21759	-1.08927	3.09536	6.05658	0.650765	13.8352
AhGLP69	0.42	0.01	0.62	0.08	2.97	0.04	0.15	0.33	0.33	6.66333	50.815	1.39	12114.9			AhGLP69	-1.25154	-6.64386	-0.68966	-3.64386	1.57046	-4.64386	-2.73697	-1.59946	-1.59946	2.73624	5.66718	0.475085	13.5645
AhGLP70	0	0	0	0.05	0	0.1	0	0	0	0.303333	1.045	0	200.787			AhGLP70	0	0	0	-4.32193	0	-3.32193	0	0	0	-1.72102	0.0635029	0	7.64953
AhGLP71	0	0	0	0	0.26	0	0	0	0	0	0	0	0			AhGLP71	0	0	0	0	-1.94342	0	0	0	0	0	0	0	0
AhGLP72	0	0	0	0	0	0	0	0	0	0	0.58	0.62	0.1975			AhGLP72	0	0	0	0	0	0	0	0	0	0	-0.785875	-0.68966	-2.34008
AhGLP73	0	0	0	0.14	0	0	0	0	0	0	0	0	0			AhGLP73	0	0	0	-2.8365	0	0	0	0	0	0	0	0	0
AhGLP74	5.97	8.91	13.21	39.79	12.92	62.42	52.88	4.78	25.23	1.61667	21.765	9.78	29.0375			AhGLP74	2.57773	3.15543	3.72356	5.31433	3.69153	5.96394	5.72465	2.25701	4.65707	0.693022	4.44394	3.28983	4.85985
AhGLP75	0.79	0.97	0.42	0.89	1.72	0.84	0.14	0.12	0.66	0.266667	0.215	0.15	0.055			AhGLP75	-0.340075	-0.0439433	-1.25154	-0.168123	0.782409	-0.251539	-2.8365	-3.05889	-0.599462	-1.90689	-2.21759	-2.73697	-4.18442
AhGLP76	412.81	126.83	56.29	620.37	263.56	579.85	34.38	2.46	1002.94	45.9067	1.175	296.72	3.9875			AhGLP76	8.68933	6.98675	5.81481	9.27699	8.04199	9.17954	5.1035	1.29866	9.97002	5.52063	0.232661	8.21296	1.99548
AhGLP77	0.22	0.32	0.08	7.87	9.82	0.05	16.85	2.25	0.84	0.21	0.095	0	0.0275			AhGLP77	-2.18442	-1.64386	-3.64386	2.97636	3.29572	-4.32193	4.07468	1.16993	-0.251539	-2.25154	-3.39593	0	-5.18442
AhGLP78	75.84	0.35	2.41	5.76	0.22	1.01	0.09	0.12	0.41	0.116667	1.99	0.16	12.3175			AhGLP78	6.24489	-1.51457	1.26903	2.52607	-2.18442	0.0143553	-3.47393	-3.05889	-1.2863	-3.09954	0.992768	-2.64386	3.62264
AhGLP79	0	0	0	0	15.54	0	1.51	0	0	0	0.015	0	0.0175			AhGLP79	0	0	0	0	3.95791	0	0.594549	0	0	0	-6.05889	0	-5.8365
AhGLP80	1.79	2.8	1.39	1.09	2.46	1.21	0	0	6.82	30.8067	0.03	0	0.2075			AhGLP80	0.83996	1.48543	0.475085	0.124328	1.29866	0.275007	0	0	2.76977	4.94517	-5.05889	0	-2.26882
AhGLP81	2.24	1.61	1.41	4.7	5.72	1.54	2.49	0.05	0.96	1.68667	0.425	1.06	0.1975			AhGLP81	1.1635	0.687061	0.495695	2.23266	2.51602	0.62293	1.31615	-4.32193	-0.0588937	0.754175	-1.23447	0.0840643	-2.34008
AhGLP82	0.51	0.16	0	0.15	0.08	0.03	0	0.48	0.22	10.52	83.71	3.05	6397.72			AhGLP82	-0.971431	-2.64386	0	-2.73697	-3.64386	-5.05889	0	-1.05889	-2.18442	3.39506	6.38733	1.60881	12.6433
AhGLP83	5.09	4.32	2.93	5	9.59	5.43	15.82	5.47	4.47	11.4833	5.04	3.06	2			AhGLP83	2.34767	2.11103	1.5509	2.32193	3.26153	2.44095	3.98368	2.45154	2.16027	3.52147	2.33342	1.61353	1
AhGLP84	0.68	1.58	0.63	1.15	1.05	0.74	0.09	0.08	0.67	0.24	0.135	0.43	0.23			AhGLP84	-0.556393	0.659925	-0.666576	0.201634	0.0703893	-0.434403	-3.47393	-3.64386	-0.577767	-2.05889	-2.88897	-1.21759	-2.12029
