# Supplementary material for: Genome-wide identification of germin-like proteins in peanut (Arachis hypogea L.) and expression analysis under different abiotic stresses
Source: Front Plant Sci. 2023 Jan 23;13:1044144. doi: 10.3389/fpls.2022.1044144 (PMC9901545; doi:10.3389/fpls.2022.1044144)
Supplement: Supplementary file 1 [file DataSheet_1.zip › Table 6.xlsx]

## Sheet: Sheet1
Supplementary Table 6. Predicted miRNAs targetting peanut GLPs
miRNA_Acc.	Target_Acc.	Expectation	UPE$	miRNA_start	miRNA_end	Target_start	Target_end	miRNA_aligned_fragment	alignment	Target_aligned_fragment	Inhibition	Multiplicity
ahy-miR3511-5p	AhGLP27	2.5	-1	1	20	22	41	GCCAGGGCCAUGAAUGCAGA	.::::::: ::::.:::::	GUUGCAUUCUUGGCUCUGGC	Translation	1
ahy-miR3511-5p	AhGLP29	2.5	-1	1	20	91	110	GCCAGGGCCAUGAAUGCAGA	.::::::: ::::.:::::	GUUGCAUUCUUGGCUCUGGC	Translation	1
ahy-miR3511-5p	AhGLP62	2.5	-1	1	20	22	41	GCCAGGGCCAUGAAUGCAGA	.::::::: ::::.:::::	GUUGCAUUCUUGGCUCUGGC	Translation	1
ahy-miR3511-5p	AhGLP26	2.5	-1	1	20	91	110	GCCAGGGCCAUGAAUGCAGA	.::::::: ::::.:::::	GUUGCAUUCUUGGCUCUGGC	Translation	1
ahy-miR3514-3p	AhGLP2	3.5	-1	1	22	199	220	UCACCGUUAAUACAGAAUCCUU	:. :: ::.:::.::::::	AUAGGGUCAGUGUUAGCGGUGA	Cleavage	1
ahy-miR3511-5p	AhGLP46	4	-1	1	20	25	44	GCCAGGGCCAUGAAUGCAGA	.:::.::. ::::..::::	GUUGCGUUUUUGGCUUUGGC	Translation	1
ahy-miR3511-5p	AhGLP6	4	-1	1	20	25	44	GCCAGGGCCAUGAAUGCAGA	.:::.::. ::::..::::	GUUGCGUUUUUGGCUUUGGC	Translation	1
ahy-miR3514-3p	AhGLP18	4	-1	1	22	10	31	UCACCGUUAAUACAGAAUCCUU	:. :: ::.:::..:::::	AUAGGCUCAGUGUUAGUGGUGA	Cleavage	1
ahy-miR3514-3p	AhGLP61	4	-1	1	22	10	31	UCACCGUUAAUACAGAAUCCUU	:. :: ::.:::..:::::	AUAGGGUCAGUGUUAGUGGUGA	Cleavage	1
ahy-miR394	AhGLP84	4	-1	1	20	288	307	UUGGCAUUCUGUCCACCUCC	:: ::::::.:.::: .::	UGAAGUGGACGGGAUGGUAA	Cleavage	1
ahy-miR394	AhGLP45	4	-1	1	20	288	307	UUGGCAUUCUGUCCACCUCC	:: ::::::.:.::: .::	UGAAGUGGACGGGAUGGUAA	Cleavage	1
ahy-miR167-5p	AhGLP23	4.5	-1	1	21	551	571	UGAAGCUGCCAGCAUGAUCUU	::: ::::::::: :::	ACCCUCAAGCUGGCAGCCUCA	Cleavage	1
ahy-miR3511-5p	AhGLP49	4.5	-1	1	20	25	44	GCCAGGGCCAUGAAUGCAGA	.::: ::. ::::..::::	GUUGCCUUUCUGGCUUUGGC	Translation	1
ahy-miR167-5p	AhGLP67	5	-1	1	21	1052	1072	UGAAGCUGCCAGCAUGAUCUU	::: :::::.::: :::	ACCCUCAAGCUGGUAGCCUCA	Cleavage	1
ahy-miR167-5p	AhGLP70	5	-1	1	21	968	988	UGAAGCUGCCAGCAUGAUCUU	::: :::::.::: :::	ACCCUCAAGCUGGUAGCGUCA	Cleavage	1
ahy-miR167-5p	AhGLP19	5	-1	1	21	881	901	UGAAGCUGCCAGCAUGAUCUU	::: :::::.::: :::	ACCCUCAAGCUGGUAGCGUCA	Cleavage	1
ahy-miR167-5p	AhGLP22	5	-1	1	21	737	757	UGAAGCUGCCAGCAUGAUCUU	::: :::::.::: :::	ACCCUCAAGCUGGUAGCGUCA	Cleavage	1
ahy-miR3514-3p	AhGLP82	5	-1	1	22	1586	1607	UCACCGUUAAUACAGAAUCCUU	:: ::: :::: :::: :::	UUGGCUUCGGUAUCAACGCUGA	Cleavage	1
ahy-miR3514-3p	AhGLP43	5	-1	1	22	1571	1592	UCACCGUUAAUACAGAAUCCUU	:: ::: :::: :::: :::	UUGGCUUCGGUAUCAACGCUGA	Cleavage	1
ahy-miR3514-3p	AhGLP83	5	-1	1	22	745	766	UCACCGUUAAUACAGAAUCCUU	:. :: ::.:::.:: :::	AUAGGGUCAGUGUUAGCGAUGA	Cleavage	1
ahy-miR3514-3p	AhGLP55	5	-1	1	22	199	220	UCACCGUUAAUACAGAAUCCUU	:. :: ::.:::.:: :::	AUAGGGUCAGUGUUAGCGAUGA	Cleavage	1
ahy-miR3514-3p	AhGLP13	5	-1	1	22	10	31	UCACCGUUAAUACAGAAUCCUU	:. :: : .:::.::::::	AUAGGGUCAGCGUUAGCGGUGA	Cleavage	1
ahy-miR3514-5p	AhGLP36	5	-1	1	22	541	563	AGGAUUCUGU-AUUAACGGUGGA	:.::::::.:: :::::.:..:	GCUACCGUUGAUGACAGAGUUUU	Translation	1
ahy-miR3514-5p	AhGLP82	5	-1	1	22	967	988	AGGAUUCUGUAUUAACGGUGGA	::.:: : :::.:.::::.:	GCCGCCUUCAAUGCGGAAUUCA	Cleavage	1
ahy-miR3514-5p	AhGLP43	5	-1	1	22	949	970	AGGAUUCUGUAUUAACGGUGGA	::.:: : :::.:.::::.:	GCCGCCUUCAAUGCGGAAUUCA	Cleavage	1
ahy-miR3518	AhGLP1	5	-1	1	21	390	410	UGACCUUUGGGGAUAUUCGUG	..::::::. ..:::::::	GGUGAAUAUUGGUGAAGGUCA	Translation	1
ahy-miR3518	AhGLP34	5	-1	1	21	390	410	UGACCUUUGGGGAUAUUCGUG	..::::::. ..:::::::	GGUGAAUAUUGGUGAAGGUCA	Translation	1
ahy-miR3518	AhGLP83	5	-1	1	21	1086	1106	UGACCUUUGGGGAUAUUCGUG	...: :.:.:...:::::::	UGUGUUUGUUCUUGAAGGUCA	Cleavage	1
ahy-miR3518	AhGLP2	5	-1	1	21	540	560	UGACCUUUGGGGAUAUUCGUG	...: :.:.:...:::::::	UGUGUUUGUUCUUGAAGGUCA	Cleavage	1
ahy-miR3518	AhGLP61	5	-1	1	21	351	371	UGACCUUUGGGGAUAUUCGUG	...: :.:.:...:::::::	UGUGUUUGUUCUUGAAGGUCA	Cleavage	1
ahy-miR3518	AhGLP18	5	-1	1	21	351	371	UGACCUUUGGGGAUAUUCGUG	...: :.:.:...:::::::	UGUGUUUGUUCUUGAAGGUCA	Cleavage	1
ahy-miR3518	AhGLP13	5	-1	1	21	351	371	UGACCUUUGGGGAUAUUCGUG	...: :.:.:...:::::::	UGUGUUUGUUCUUGAAGGUCA	Cleavage	1
ahy-miR394	AhGLP1	5	-1	1	20	351	370	UUGGCAUUCUGUCCACCUCC	::: ::: :.::::: :::.	GGAUGUGUAUAGAAUCCCAG	Cleavage	1
ahy-miR394	AhGLP34	5	-1	1	20	351	370	UUGGCAUUCUGUCCACCUCC	::: ::: :.::::: :::.	GGAUGUGUAUAGAAUCCCAG	Cleavage	1
ahy-miR408-5p	AhGLP58	5	-1	1	21	516	536	CUGGGAACAGGCAGAGCAUGA	:: ::::.::.::: ::.::	UCUUGCUUUGUCUGGUCUCAA	Cleavage	1
